# Supplementary material for: Role of redox-inactive metals in controlling the redox potential of heterometallic manganese–oxido clusters
Source: Photosynth Res. 2021 May 28;148(3):153–9. doi: 10.1007/s11120-021-00846-y (PMC8292285; doi:10.1007/s11120-021-00846-y)
Supplement: Supplementary file 2 — Supplementary file3 (PDB 55 kb) [file 11120_2021_846_MOESM2_ESM.pdb]

TITLE    1 SUPPORTING INFOMATION FOR:                                          
TITLE    2 ROLE OF REDOX-INACTIVE METALS IN CONTROLLING THE REDOX 
TITLE    3 POTENTIAL OF HETEROMETALLIC MANGANESE-OXIDO CLUSTERS
TITLE    4 K.SAITO, M.NAKAGAWA, M.MANDAL, H.ISHIKITA              
REMARK 400 
REMARK 400 OPTIMIZED STRUCTURES OF MN3MO2
REMARK 400 
MODEL 0
HETATM    1 CA1  *   A   1       1.327  11.581   5.954  1.00  2.67          Ca2+
HETATM    2  MN2 *   A   1       0.042   7.877   6.054  1.00  1.35          Mn2+
HETATM    3  MN1 *   A   1       0.093   9.820   8.510  1.00  1.36          Mn2+
HETATM    4  MN3 *   A   1       2.536   8.123   7.754  1.00  1.41          Mn2+
HETATM    5  O1  *   A   1       1.218   9.132   6.867  1.00  1.42           O2-
HETATM    6  O2  *   A   1      -0.371  11.182   7.607  1.00  2.29           O2-
HETATM    7  O3  *   A   1      -1.035   7.973   7.616  1.00  1.64           O1-
HETATM    8  O4  *   A   1       1.544   6.578   7.188  1.00  1.26           O1-
HETATM    9  O5  *   A   1       1.224   8.435   9.499  1.00  1.41           O1-
HETATM   10  O10 *   A   1       1.525  14.164   6.718  1.00  2.64           O
HETATM   11  O11 *   A   1      -0.236  13.240   4.748  1.00  3.66           O
HETATM   12  O9  *   A   1       3.903   9.481   7.950  1.00  2.38           O1-
HETATM   13  O8  *   A   1       3.059  11.540   7.639  1.00  2.43           O
HETATM   14  O7  *   A   1       0.827   8.046   4.307  1.00  2.04           O1-
HETATM   15  O6  *   A   1       0.466  10.251   4.094  1.00  4.16           O
HETATM   16  C1  *   A   1       0.892   9.168   3.652  1.00  3.32           C
HETATM   17  C4  *   A   1       5.381  11.321   8.199  1.00  3.40           C
HETATM   18  C3  *   A   1       3.997  10.772   7.911  1.00  2.05           C
HETATM   19  C2  *   A   1       1.505   9.054   2.273  1.00  4.90           C
HETATM   20  C6  *   A   1       1.014  15.035   5.715  1.00  4.11           C
HETATM   21  C5  *   A   1       2.773  14.641   7.234  1.00  3.16           C
HETATM   22  C7  *   A   1      -0.355  14.552   5.294  1.00  4.74           C
HETATM   23  C8  *   A   1      -1.432  12.813   4.100  1.00 11.61           C
HETATM   24  C14 *   A   1      -0.395   4.700   8.550  1.00  1.81           C
HETATM   25  C16 *   A   1       1.067   5.414  10.320  1.00  1.88           C
HETATM   26  C15 *   A   1       0.864   4.682   9.148  1.00  1.51           C
HETATM   27  C11 *   A   1       0.061   6.234  10.831  1.00  2.05           C
HETATM   28  C13 *   A   1      -1.412   5.516   9.048  1.00  2.05           C
HETATM   29  C12 *   A   1      -1.186   6.262  10.204  1.00  2.13           C
HETATM   30  N1  *   A   1       1.224  10.941  10.077  1.00  1.69           N
HETATM   31  N6  *   A   1       3.604   7.380   9.472  1.00  1.81           N
HETATM   32  N2  *   A   1      -1.881   9.642   9.456  1.00  1.73           N
HETATM   33  N4  *   A   1      -0.172   5.774   5.388  1.00  1.33           N
HETATM   34  N5  *   A   1       3.813   7.148   6.091  1.00  1.78           N
HETATM   35  N3  *   A   1      -2.045   8.497   5.277  1.00  2.31           N
HETATM   36  C18 *   A   1       1.087   8.282  11.969  1.00  2.16           C
HETATM   37  C19 *   A   1       1.174   9.053  13.140  1.00  2.53           C
HETATM   38  C17 *   A   1       0.285   7.117  12.009  1.00  2.53           C
HETATM   39  C25 *   A   1      -4.404   6.590   6.931  1.00  3.71           C
HETATM   40  C24 *   A   1      -3.183   6.710   7.618  1.00  2.16           C
HETATM   41  C23 *   A   1      -2.701   5.570   8.306  1.00  2.53           C
HETATM   42  C20 *   A   1       0.508   8.702  14.315  1.00  3.32           C
HETATM   43  C21 *   A   1      -0.280   7.556  14.346  1.00  4.82           C
HETATM   44  C22 *   A   1      -0.388   6.783  13.193  1.00  4.18           C
HETATM   45  C30 *   A   1       2.627   4.359   7.317  1.00  1.65           C
HETATM   46  C29 *   A   1       2.025   3.969   8.542  1.00  1.82           C
HETATM   47  C31 *   A   1       3.756   3.645   6.882  1.00  2.05           C
HETATM   48  C28 *   A   1      -3.441   4.377   8.254  1.00  4.26           C
HETATM   49  C26 *   A   1      -5.134   5.402   6.905  1.00  3.71           C
HETATM   50  C27 *   A   1      -4.648   4.281   7.569  1.00  4.26           C
HETATM   51  C37 *   A   1       2.060   5.520   6.432  1.00  1.65           C
HETATM   52  C35 *   A   1       1.894   8.694  10.685  1.00  1.86           C
HETATM   53  C36 *   A   1      -2.431   8.090   7.617  1.00  1.97           C
HETATM   54  C34 *   A   1       2.584   2.907   9.268  1.00  2.61           C
HETATM   55  C32 *   A   1       4.288   2.581   7.610  1.00  2.61           C
HETATM   56  C33 *   A   1       3.699   2.207   8.814  1.00  2.92           C
HETATM   57  C52 *   A   1      -0.168   3.232   4.272  1.00  1.86           C
HETATM   58  C54 *   A   1       3.179   6.104   5.528  1.00  1.55           C
HETATM   59  C38 *   A   1       1.268  12.280  10.090  1.00  1.84           C
HETATM   60  C53 *   A   1       0.913   3.681   5.026  1.00  1.86           C
HETATM   61  C50 *   A   1      -1.222   5.336   4.675  1.00  1.91           C
HETATM   62  C51 *   A   1      -1.265   4.074   4.095  1.00  1.54           C
HETATM   63  C67 *   A   1       2.240  12.985  10.793  1.00  2.37           C
HETATM   64  C58 *   A   1       4.801   7.764   5.427  1.00  2.68           C
HETATM   65  C66 *   A   1       3.236  12.259  11.443  1.00  2.45           C
HETATM   66  C49 *   A   1       0.889   4.967   5.573  1.00  1.52           C
HETATM   67  C64 *   A   1       2.155  10.227  10.738  1.00  1.82           C
HETATM   68  C55 *   A   1       3.533   5.639   4.263  1.00  2.13           C
HETATM   69  C57 *   A   1       5.226   7.348   4.168  1.00  3.24           C
HETATM   70  C56 *   A   1       4.574   6.268   3.578  1.00  2.53           C
HETATM   71  C59 *   A   1       3.220   7.876  10.665  1.00  2.05           C
HETATM   72  C40 *   A   1      -2.164  10.354  10.555  1.00  2.29           C
HETATM   73  C41 *   A   1      -3.422  10.359  11.147  1.00  4.18           C
HETATM   74  C65 *   A   1       3.201  10.864  11.406  1.00  2.29           C
HETATM   75  C44 *   A   1      -2.819   8.839   6.324  1.00  2.53           C
HETATM   76  C43 *   A   1      -4.123   8.834   9.428  1.00  4.03           C
HETATM   77  C45 *   A   1      -3.894   9.713   6.177  1.00  3.79           C
HETATM   78  C60 *   A   1       4.724   6.649   9.374  1.00  2.68           C
HETATM   79  C63 *   A   1       3.977   7.618  11.811  1.00  3.95           C
HETATM   80  C39 *   A   1      -2.835   8.890   8.886  1.00  2.21           C
HETATM   81  C48 *   A   1      -2.365   8.937   4.051  1.00  4.34           C
HETATM   82  C47 *   A   1      -3.462   9.757   3.811  1.00  5.76           C
HETATM   83  C61 *   A   1       5.529   6.365  10.471  1.00  4.34           C
HETATM   84  C46 *   A   1      -4.221  10.176   4.903  1.00  5.76           C
HETATM   85  C42 *   A   1      -4.421   9.581  10.566  1.00  5.05           C
HETATM   86  C62 *   A   1       5.144   6.863  11.714  1.00  5.61           C
HETATM   87  S1A *   A   1       4.124  11.676   4.392  0.37  2.34           S
HETATM   88 O14A *   A   1       3.383  10.408   4.671  0.37  2.69           O
HETATM   89 O12A *   A   1       3.233  12.841   4.682  0.37  2.69           O1-
HETATM   90 O13A *   A   1       5.498  11.739   4.908  0.37  2.69           O
HETATM   91  C9A *   A   1       4.321  11.702   2.543  0.37  4.90           C
HETATM   92  F1A *   A   1       3.125  11.810   1.942  0.37  7.11           F
HETATM   93  F2A *   A   1       4.896  10.557   2.132  0.37  4.99           F
HETATM   94  F3A *   A   1       5.083  12.728   2.164  0.37  8.61           F
HETATM   95  H4A *   A   1       5.860  11.524   7.234  1.00  5.05           H
HETATM   96  H4B *   A   1       5.988  10.608   8.761  1.00  5.05           H
HETATM   97  H4C *   A   1       5.302  12.266   8.742  1.00  5.05           H
HETATM   98  H2A *   A   1       1.180   8.133   1.780  1.00  7.42           H
HETATM   99  H2B *   A   1       2.593   9.014   2.387  1.00  7.42           H
HETATM  100  H2C *   A   1       1.252   9.926   1.668  1.00  7.42           H
HETATM  101  H6A *   A   1       1.698  15.050   4.854  1.00  4.90           H
HETATM  102  H6B *   A   1       0.923  16.058   6.111  1.00  4.90           H
HETATM  103  H5A *   A   1       3.511  14.726   6.429  1.00  4.74           H
HETATM  104  H5B *   A   1       3.114  13.902   7.955  1.00  4.74           H
HETATM  105  H5C *   A   1       2.629  15.619   7.717  1.00  4.74           H
HETATM  106  H7A *   A   1      -1.046  14.536   6.151  1.00  5.68           H
HETATM  107  H7B *   A   1      -0.756  15.237   4.532  1.00  5.68           H
HETATM  108  H8A *   A   1      -2.267  12.763   4.813  1.00 17.45           H
HETATM  109  H8B *   A   1      -1.230  11.822   3.696  1.00 17.45           H
HETATM  110  H8C *   A   1      -1.690  13.503   3.285  1.00 17.45           H
HETATM  111  H14 *   A   1      -0.575   4.119   7.651  1.00  2.13           H
HETATM  112  H16 *   A   1       2.041   5.391  10.799  1.00  2.29           H
HETATM  113  H12 *   A   1      -1.965   6.906  10.600  1.00  2.53           H
HETATM  114  H19 *   A   1       1.768   9.960  13.151  1.00  3.00           H
HETATM  115  H25 *   A   1      -4.807   7.439   6.391  1.00  4.50           H
HETATM  116  H20 *   A   1       0.610   9.328  15.197  1.00  3.95           H
HETATM  117  H21 *   A   1      -0.805   7.266  15.252  1.00  5.84           H
HETATM  118  H22 *   A   1      -1.001   5.884  13.199  1.00  5.05           H
HETATM  119  H31 *   A   1       4.246   3.923   5.955  1.00  2.45           H
HETATM  120  H28 *   A   1      -3.050   3.512   8.784  1.00  5.13           H
HETATM  121  H26 *   A   1      -6.075   5.362   6.362  1.00  4.50           H
HETATM  122  H27 *   A   1      -5.199   3.344   7.558  1.00  5.13           H
HETATM  123  H34 *   A   1       2.114   2.625  10.207  1.00  3.08           H
HETATM  124  H32 *   A   1       5.161   2.054   7.234  1.00  3.16           H
HETATM  125  H33 *   A   1       4.101   1.381   9.395  1.00  3.55           H
HETATM  126  H52 *   A   1      -0.159   2.234   3.842  1.00  2.21           H
HETATM  127  H38 *   A   1       0.512  12.770   9.482  1.00  2.21           H
HETATM  128  H53 *   A   1       1.761   3.032   5.214  1.00  2.21           H
HETATM  129  H50 *   A   1      -2.051   6.028   4.584  1.00  2.29           H
HETATM  130  H51 *   A   1      -2.138   3.762   3.531  1.00  1.82           H
HETATM  131  H67 *   A   1       2.235  14.070  10.797  1.00  2.84           H
HETATM  132  H58 *   A   1       5.236   8.628   5.919  1.00  3.24           H
HETATM  133  H66 *   A   1       4.038  12.769  11.971  1.00  2.92           H
HETATM  134  H55 *   A   1       2.999   4.811   3.811  1.00  2.53           H
HETATM  135  H57 *   A   1       6.020   7.883   3.658  1.00  3.95           H
HETATM  136  H56 *   A   1       4.860   5.924   2.588  1.00  3.08           H
HETATM  137  H40 *   A   1      -1.342  10.931  10.967  1.00  2.76           H
HETATM  138  H41 *   A   1      -3.604  10.947  12.041  1.00  4.97           H
HETATM  139  H65 *   A   1       3.975  10.282  11.894  1.00  2.76           H
HETATM  140  H43 *   A   1      -4.874   8.195   8.978  1.00  4.82           H
HETATM  141  H45 *   A   1      -4.475  10.013   7.042  1.00  4.50           H
HETATM  142  H60 *   A   1       4.968   6.287   8.381  1.00  3.24           H
HETATM  143  H63 *   A   1       3.635   7.982  12.774  1.00  4.74           H
HETATM  144  H48 *   A   1      -1.713   8.617   3.244  1.00  5.21           H
HETATM  145  H47 *   A   1      -3.696  10.076   2.800  1.00  6.87           H
HETATM  146  H61 *   A   1       6.424   5.764  10.349  1.00  5.29           H
HETATM  147  H46 *   A   1      -5.065  10.847   4.765  1.00  6.87           H
HETATM  148  H42 *   A   1      -5.418   9.543  10.998  1.00  6.08           H
HETATM  149  H62 *   A   1       5.737   6.658  12.601  1.00  6.71           H
ENDMDL
MODEL 1
HETATM    1  SR1 *   A   1       1.330  11.669   5.903  1.00  2.67          Sr2+
HETATM    2  MN2 *   A   1       0.033   7.880   6.058  1.00  1.35          Mn2+
HETATM    3  MN1 *   A   1       0.079   9.798   8.539  1.00  1.36          Mn2+
HETATM    4  MN3 *   A   1       2.539   8.147   7.759  1.00  1.41          Mn2+
HETATM    5  O1  *   A   1       1.209   9.139   6.875  1.00  1.42           O2-
HETATM    6  O2  *   A   1      -0.432  11.161   7.671  1.00  2.29           O2-
HETATM    7  O3  *   A   1      -1.023   7.954   7.634  1.00  1.64           O1-
HETATM    8  O4  *   A   1       1.564   6.587   7.196  1.00  1.26           O1-
HETATM    9  O5  *   A   1       1.238   8.421   9.506  1.00  1.41           O1-
HETATM   10  O10 *   A   1       1.510  14.361   6.574  1.00  2.64           O
HETATM   11  O11 *   A   1      -0.164  13.442   4.515  1.00  3.66           O
HETATM   12  O9  *   A   1       3.899   9.524   7.938  1.00  2.38           O1-
HETATM   13  O8  *   A   1       3.108  11.618   7.732  1.00  2.43           O
HETATM   14  O7  *   A   1       0.832   8.045   4.311  1.00  2.04           O1-
HETATM   15  O6  *   A   1       0.420  10.227   3.978  1.00  4.16           O
HETATM   16  C1  *   A   1       0.891   9.137   3.606  1.00  3.32           C
HETATM   17  C4  *   A   1       5.444  11.310   8.179  1.00  3.40           C
HETATM   18  C3  *   A   1       4.031  10.813   7.939  1.00  2.05           C
HETATM   19  C2  *   A   1       1.573   8.984   2.262  1.00  4.90           C
HETATM   20  C6  *   A   1       1.131  15.207   5.493  1.00  4.11           C
HETATM   21  C5  *   A   1       2.733  14.795   7.181  1.00  3.16           C
HETATM   22  C7  *   A   1      -0.232  14.788   4.985  1.00  4.74           C
HETATM   23  C8  *   A   1      -1.299  13.061   3.743  1.00 11.61           C
HETATM   24  C14 *   A   1      -0.376   4.679   8.541  1.00  1.81           C
HETATM   25  C16 *   A   1       1.086   5.403  10.307  1.00  1.88           C
HETATM   26  C15 *   A   1       0.885   4.671   9.135  1.00  1.51           C
HETATM   27  C11 *   A   1       0.073   6.208  10.828  1.00  2.05           C
HETATM   28  C13 *   A   1      -1.401   5.482   9.048  1.00  2.05           C
HETATM   29  C12 *   A   1      -1.179   6.221  10.209  1.00  2.13           C
HETATM   30  N1  *   A   1       1.212  10.921  10.113  1.00  1.69           N
HETATM   31  N6  *   A   1       3.631   7.403   9.463  1.00  1.81           N
HETATM   32  N2  *   A   1      -1.867   9.576   9.522  1.00  1.73           N
HETATM   33  N4  *   A   1      -0.154   5.784   5.393  1.00  1.33           N
HETATM   34  N5  *   A   1       3.818   7.188   6.086  1.00  1.78           N
HETATM   35  N3  *   A   1      -2.050   8.533   5.318  1.00  2.31           N
HETATM   36  C18 *   A   1       1.100   8.253  11.975  1.00  2.16           C
HETATM   37  C19 *   A   1       1.187   9.016  13.151  1.00  2.53           C
HETATM   38  C17 *   A   1       0.294   7.089  12.007  1.00  2.53           C
HETATM   39  C25 *   A   1      -4.377   6.571   6.917  1.00  3.71           C
HETATM   40  C24 *   A   1      -3.165   6.685   7.619  1.00  2.16           C
HETATM   41  C23 *   A   1      -2.687   5.538   8.299  1.00  2.53           C
HETATM   42  C20 *   A   1       0.517   8.661  14.322  1.00  3.32           C
HETATM   43  C21 *   A   1      -0.277   7.520  14.345  1.00  4.82           C
HETATM   44  C22 *   A   1      -0.384   6.752  13.188  1.00  4.18           C
HETATM   45  C30 *   A   1       2.659   4.375   7.309  1.00  1.65           C
HETATM   46  C29 *   A   1       2.053   3.971   8.527  1.00  1.82           C
HETATM   47  C31 *   A   1       3.796   3.674   6.876  1.00  2.05           C
HETATM   48  C28 *   A   1      -3.423   4.345   8.226  1.00  4.26           C
HETATM   49  C26 *   A   1      -5.103   5.382   6.868  1.00  3.71           C
HETATM   50  C27 *   A   1      -4.622   4.255   7.525  1.00  4.26           C
HETATM   51  C37 *   A   1       2.085   5.538   6.432  1.00  1.65           C
HETATM   52  C35 *   A   1       1.907   8.676  10.693  1.00  1.86           C
HETATM   53  C36 *   A   1      -2.421   8.066   7.649  1.00  1.97           C
HETATM   54  C34 *   A   1       2.615   2.908   9.248  1.00  2.61           C
HETATM   55  C32 *   A   1       4.333   2.609   7.600  1.00  2.61           C
HETATM   56  C33 *   A   1       3.740   2.221   8.797  1.00  2.92           C
HETATM   57  C52 *   A   1      -0.138   3.248   4.265  1.00  1.86           C
HETATM   58  C54 *   A   1       3.199   6.132   5.528  1.00  1.55           C
HETATM   59  C38 *   A   1       1.241  12.260  10.142  1.00  1.84           C
HETATM   60  C53 *   A   1       0.942   3.699   5.020  1.00  1.86           C
HETATM   61  C50 *   A   1      -1.201   5.344   4.678  1.00  1.91           C
HETATM   62  C51 *   A   1      -1.238   4.085   4.092  1.00  1.54           C
HETATM   63  C67 *   A   1       2.215  12.968  10.840  1.00  2.37           C
HETATM   64  C58 *   A   1       4.800   7.814   5.421  1.00  2.68           C
HETATM   65  C66 *   A   1       3.227  12.245  11.468  1.00  2.45           C
HETATM   66  C49 *   A   1       0.914   4.983   5.572  1.00  1.52           C
HETATM   67  C64 *   A   1       2.156  10.210  10.756  1.00  1.82           C
HETATM   68  C55 *   A   1       3.563   5.664   4.268  1.00  2.13           C
HETATM   69  C57 *   A   1       5.233   7.395   4.166  1.00  3.24           C
HETATM   70  C56 *   A   1       4.599   6.302   3.581  1.00  2.53           C
HETATM   71  C59 *   A   1       3.238   7.870  10.665  1.00  2.05           C
HETATM   72  C40 *   A   1      -2.145  10.257  10.643  1.00  2.29           C
HETATM   73  C41 *   A   1      -3.398  10.234  11.246  1.00  4.18           C
HETATM   74  C65 *   A   1       3.204  10.850  11.419  1.00  2.29           C
HETATM   75  C44 *   A   1      -2.812   8.855   6.383  1.00  2.53           C
HETATM   76  C43 *   A   1      -4.101   8.746   9.495  1.00  4.03           C
HETATM   77  C45 *   A   1      -3.868   9.757   6.273  1.00  3.79           C
HETATM   78  C60 *   A   1       4.759   6.685   9.355  1.00  2.68           C
HETATM   79  C63 *   A   1       3.994   7.597  11.808  1.00  3.95           C
HETATM   80  C39 *   A   1      -2.818   8.828   8.943  1.00  2.21           C
HETATM   81  C48 *   A   1      -2.365   9.027   4.112  1.00  4.34           C
HETATM   82  C47 *   A   1      -3.440   9.885   3.910  1.00  5.76           C
HETATM   83  C61 *   A   1       5.562   6.386  10.449  1.00  4.34           C
HETATM   84  C46 *   A   1      -4.185  10.280   5.021  1.00  5.76           C
HETATM   85  C42 *   A   1      -4.395   9.461  10.655  1.00  5.05           C
HETATM   86  C62 *   A   1       5.168   6.855  11.701  1.00  5.61           C
HETATM   87  S1A *   A   1       4.245  11.716   4.301  0.37  2.34           S
HETATM   88 O14A *   A   1       3.428  10.491   4.565  0.37  2.69           O
HETATM   89 O12A *   A   1       3.448  12.937   4.625  0.37  2.69           O1-
HETATM   90 O13A *   A   1       5.629  11.673   4.792  0.37  2.69           O
HETATM   91  C9A *   A   1       4.391  11.743   2.448  0.37  4.90           C
HETATM   92  F1A *   A   1       3.177  11.877   1.887  0.37  7.11           F
HETATM   93  F2A *   A   1       4.926  10.588   2.016  0.37  4.99           F
HETATM   94  F3A *   A   1       5.163  12.752   2.044  0.37  8.61           F
HETATM   95  H4A *   A   1       5.902  11.494   7.200  1.00  5.05           H
HETATM   96  H4B *   A   1       6.044  10.576   8.722  1.00  5.05           H
HETATM   97  H4C *   A   1       5.418  12.258   8.723  1.00  5.05           H
HETATM   98  H2A *   A   1       1.301   8.034   1.793  1.00  7.42           H
HETATM   99  H2B *   A   1       2.655   8.989   2.429  1.00  7.42           H
HETATM  100  H2C *   A   1       1.320   9.822   1.611  1.00  7.42           H
HETATM  101  H6A *   A   1       1.878  15.138   4.690  1.00  4.90           H
HETATM  102  H6B *   A   1       1.073  16.253   5.833  1.00  4.90           H
HETATM  103  H5A *   A   1       3.538  14.826   6.438  1.00  4.74           H
HETATM  104  H5B *   A   1       2.984  14.059   7.944  1.00  4.74           H
HETATM  105  H5C *   A   1       2.598  15.789   7.632  1.00  4.74           H
HETATM  106  H7A *   A   1      -0.989  14.866   5.781  1.00  5.68           H
HETATM  107  H7B *   A   1      -0.522  15.456   4.161  1.00  5.68           H
HETATM  108  H8A *   A   1      -2.219  13.114   4.344  1.00 17.45           H
HETATM  109  H8B *   A   1      -1.126  12.034   3.421  1.00 17.45           H
HETATM  110  H8C *   A   1      -1.403  13.713   2.865  1.00 17.45           H
HETATM  111  H14 *   A   1      -0.552   4.103   7.639  1.00  2.13           H
HETATM  112  H16 *   A   1       2.063   5.391  10.780  1.00  2.29           H
HETATM  113  H12 *   A   1      -1.964   6.851  10.614  1.00  2.53           H
HETATM  114  H19 *   A   1       1.784   9.921  13.168  1.00  3.00           H
HETATM  115  H25 *   A   1      -4.776   7.428   6.385  1.00  4.50           H
HETATM  116  H20 *   A   1       0.620   9.283  15.208  1.00  3.95           H
HETATM  117  H21 *   A   1      -0.805   7.227  15.248  1.00  5.84           H
HETATM  118  H22 *   A   1      -0.999   5.856  13.188  1.00  5.05           H
HETATM  119  H31 *   A   1       4.289   3.962   5.954  1.00  2.45           H
HETATM  120  H28 *   A   1      -3.037   3.474   8.749  1.00  5.13           H
HETATM  121  H26 *   A   1      -6.038   5.345   6.314  1.00  4.50           H
HETATM  122  H27 *   A   1      -5.172   3.317   7.498  1.00  5.13           H
HETATM  123  H34 *   A   1       2.143   2.616  10.183  1.00  3.08           H
HETATM  124  H32 *   A   1       5.213   2.093   7.225  1.00  3.16           H
HETATM  125  H33 *   A   1       4.144   1.394   9.375  1.00  3.55           H
HETATM  126  H52 *   A   1      -0.124   2.251   3.832  1.00  2.21           H
HETATM  127  H38 *   A   1       0.467  12.748   9.556  1.00  2.21           H
HETATM  128  H53 *   A   1       1.793   3.053   5.205  1.00  2.21           H
HETATM  129  H50 *   A   1      -2.034   6.034   4.590  1.00  2.29           H
HETATM  130  H51 *   A   1      -2.110   3.772   3.527  1.00  1.82           H
HETATM  131  H67 *   A   1       2.198  14.053  10.857  1.00  2.84           H
HETATM  132  H58 *   A   1       5.221   8.687   5.907  1.00  3.24           H
HETATM  133  H66 *   A   1       4.031  12.758  11.991  1.00  2.92           H
HETATM  134  H55 *   A   1       3.041   4.826   3.818  1.00  2.53           H
HETATM  135  H57 *   A   1       6.021   7.939   3.655  1.00  3.95           H
HETATM  136  H56 *   A   1       4.893   5.955   2.595  1.00  3.08           H
HETATM  137  H40 *   A   1      -1.324  10.831  11.061  1.00  2.76           H
HETATM  138  H41 *   A   1      -3.577  10.797  12.156  1.00  4.97           H
HETATM  139  H65 *   A   1       3.988  10.271  11.894  1.00  2.76           H
HETATM  140  H43 *   A   1      -4.850   8.112   9.035  1.00  4.82           H
HETATM  141  H45 *   A   1      -4.439  10.036   7.151  1.00  4.50           H
HETATM  142  H60 *   A   1       5.010   6.346   8.355  1.00  3.24           H
HETATM  143  H63 *   A   1       3.645   7.940  12.776  1.00  4.74           H
HETATM  144  H48 *   A   1      -1.728   8.721   3.290  1.00  5.21           H
HETATM  145  H47 *   A   1      -3.669  10.248   2.913  1.00  6.87           H
HETATM  146  H61 *   A   1       6.463   5.796  10.318  1.00  5.29           H
HETATM  147  H46 *   A   1      -5.011  10.978   4.913  1.00  6.87           H
HETATM  148  H42 *   A   1      -5.387   9.404  11.094  1.00  6.08           H
HETATM  149  H62 *   A   1       5.760   6.638  12.585  1.00  6.71           H
ENDMDL
MODEL 2
HETATM    1  MN2 *   A   1      -3.964   2.211   2.594  1.00  0.00          Mn2+
HETATM    2  MN1 *   A   1      -0.988   3.088   2.622  1.00  0.00          Mn2+
HETATM    3  MN3 *   A   1      -1.981   0.714   4.285  1.00  0.00          Mn2+
HETATM    4  NA  *   A   1      -1.040   1.150  -0.112  1.00  0.00          Na1+
HETATM    5  O3  *   A   1      -3.084   3.865   3.077  1.00  0.00           O1-
HETATM    6  O4  *   A   1      -3.706   1.548   4.812  1.00  0.00           O1-
HETATM    7  O8  *   A   1      -0.783  -0.708   3.704  1.00  0.00           O1-
HETATM    8  O9  *   A   1      -0.488  -0.530   1.460  1.00  0.00           O
HETATM    9  O1  *   A   1      -2.301   1.397   2.639  1.00  0.00           O2-
HETATM   10  O6  *   A   1      -4.771   0.673   1.784  1.00  0.00           O1-
HETATM   11  O2  *   A   1      -0.975   3.207   0.955  1.00  0.00           O2-
HETATM   12  O7  *   A   1      -3.393   0.584  -0.002  1.00  0.00           O
HETATM   13  N6  *   A   1      -0.924   0.459   6.164  1.00  0.00           N
HETATM   14  N5  *   A   1      -3.567  -1.048   4.738  1.00  0.00           N
HETATM   15  N3  *   A   1      -4.482   3.630   0.898  1.00  0.00           N
HETATM   16  N4  *   A   1      -5.927   2.351   3.661  1.00  0.00           N
HETATM   17  N2  *   A   1      -0.886   5.284   2.704  1.00  0.00           N
HETATM   18  N1  *   A   1       1.054   2.344   2.947  1.00  0.00           N
HETATM   19  C54 *   A   1       0.130   1.280   6.344  1.00  0.00           C
HETATM   20  C32 *   A   1      -4.815   0.930   5.354  1.00  0.00           C
HETATM   21  C7  *   A   1      -3.748   5.158   5.509  1.00  0.00           C
HETATM   22  C20 *   A   1      -4.827   0.977   6.926  1.00  0.00           C
HETATM   23  C19 *   A   1      -4.295   2.071   7.655  1.00  0.00           C
HETATM   24  C3  *   A   1      -0.328  -1.098   2.531  1.00  0.00           C
HETATM   25  C10 *   A   1      -2.285   3.454   7.172  1.00  0.00           C
HETATM   26  C12 *   A   1      -2.374   5.344   5.682  1.00  0.00           C
HETATM   27  C39 *   A   1      -3.736   4.749   0.986  1.00  0.00           C
HETATM   28  C43 *   A   1      -4.907   3.214  -0.304  1.00  0.00           C
HETATM   29  C29 *   A   1       1.710   6.068   7.222  1.00  0.00           C
HETATM   30  C55 *   A   1      -1.173  -0.516   7.050  1.00  0.00           C
HETATM   31  C8  *   A   1      -4.385   4.134   6.212  1.00  0.00           C
HETATM   32  C33 *   A   1       0.316   2.384   5.266  1.00  0.00           C
HETATM   33  C58 *   A   1       0.962   1.130   7.457  1.00  0.00           C
HETATM   34  C49 *   A   1      -4.805  -0.556   4.892  1.00  0.00           C
HETATM   35  C44 *   A   1      -6.079   1.657   4.805  1.00  0.00           C
HETATM   36  C24 *   A   1      -4.314   2.036   9.059  1.00  0.00           C
HETATM   37  C13 *   A   1      -4.576   5.966   4.563  1.00  0.00           C
HETATM   38  C9  *   A   1      -3.658   3.255   7.013  1.00  0.00           C
HETATM   39  C35 *   A   1       0.272   5.954   2.736  1.00  0.00           C
HETATM   40  C40 *   A   1      -3.391   5.479  -0.148  1.00  0.00           C
HETATM   41  C52 *   A   1      -4.472  -3.191   4.159  1.00  0.00           C
HETATM   42  C56 *   A   1      -0.383  -0.727   8.173  1.00  0.00           C
HETATM   43  C21 *   A   1      -5.372  -0.091   7.657  1.00  0.00           C
HETATM   44  C26 *   A   1       0.779   3.706   5.965  1.00  0.00           C
HETATM   45  C28 *   A   1       2.616   5.166   6.673  1.00  0.00           C
HETATM   46  C2  *   A   1      -4.797  -1.312   0.474  1.00  0.00           C
HETATM   47  C59 *   A   1       1.359   1.930   4.195  1.00  0.00           C
HETATM   48  C53 *   A   1      -3.402  -2.327   4.377  1.00  0.00           C
HETATM   49  C23 *   A   1      -4.863   0.966   9.762  1.00  0.00           C
HETATM   50  C25 *   A   1      -0.143   4.627   6.530  1.00  0.00           C
HETATM   51  C34 *   A   1      -2.032   5.939   2.474  1.00  0.00           C
HETATM   52  C1  *   A   1      -4.235   0.079   0.733  1.00  0.00           C
HETATM   53  C50 *   A   1      -5.933  -1.347   4.660  1.00  0.00           C
HETATM   54  C37 *   A   1      -0.835   8.025   2.308  1.00  0.00           C
HETATM   55  C47 *   A   1      -8.407   2.290   4.903  1.00  0.00           C
HETATM   56  C38 *   A   1      -2.039   7.324   2.282  1.00  0.00           C
HETATM   57  C31 *   A   1      -3.333   5.084   2.443  1.00  0.00           C
HETATM   58  C42 *   A   1      -4.613   3.893  -1.480  1.00  0.00           C
HETATM   59  C51 *   A   1      -5.763  -2.681   4.293  1.00  0.00           C
HETATM   60  C36 *   A   1       0.350   7.329   2.539  1.00  0.00           C
HETATM   61  C17 *   A   1      -6.471   7.498   4.341  1.00  0.00           C
HETATM   62  C45 *   A   1      -6.973   3.004   3.135  1.00  0.00           C
HETATM   63  C57 *   A   1       0.708   0.117   8.377  1.00  0.00           C
HETATM   64  C27 *   A   1       2.147   4.008   6.052  1.00  0.00           C
HETATM   65  C61 *   A   1       3.305   0.794   3.351  1.00  0.00           C
HETATM   66  C30 *   A   1       0.348   5.793   7.138  1.00  0.00           C
HETATM   67  C63 *   A   1       1.824   1.996   1.904  1.00  0.00           C
HETATM   68  C11 *   A   1      -1.628   4.470   6.477  1.00  0.00           C
HETATM   69  C22 *   A   1      -5.400  -0.103   9.052  1.00  0.00           C
HETATM   70  C62 *   A   1       2.973   1.221   2.071  1.00  0.00           C
HETATM   71  C48 *   A   1      -7.318   1.617   5.453  1.00  0.00           C
HETATM   72  C18 *   A   1      -5.589   6.758   5.124  1.00  0.00           C
HETATM   73  C14 *   A   1      -4.457   5.905   3.151  1.00  0.00           C
HETATM   74  C4  *   A   1       0.473  -2.398   2.618  1.00  0.00           C
HETATM   75  C41 *   A   1      -3.826   5.039  -1.397  1.00  0.00           C
HETATM   76  C60 *   A   1       2.486   1.147   4.429  1.00  0.00           C
HETATM   77  C46 *   A   1      -8.235   3.002   3.718  1.00  0.00           C
HETATM   78  C15 *   A   1      -5.360   6.653   2.379  1.00  0.00           C
HETATM   79  C16 *   A   1      -6.354   7.443   2.955  1.00  0.00           C
HETATM   80  O5  *   A   1      -0.893   2.537   4.618  1.00  0.00           O1-
HETATM   81  O8  *   A   1       1.265   1.219  -0.929  1.00  0.00           O1-
HETATM   82  O9  *   A   1      -0.486   1.172  -2.347  1.00  0.00           O
HETATM   83  C3  *   A   1       0.752   1.230  -2.088  1.00  0.00           C
HETATM   84  C4  *   A   1       1.709   1.302  -3.292  1.00  0.00           C
HETATM   85  H10 *   A   1      -1.716   2.762   7.785  1.00  0.00           H
HETATM   86  H12 *   A   1      -1.862   6.132   5.140  1.00  0.00           H
HETATM   87  H43 *   A   1      -5.484   2.296  -0.311  1.00  0.00           H
HETATM   88  H29 *   A   1       2.056   6.977   7.708  1.00  0.00           H
HETATM   89  H55 *   A   1      -2.041  -1.131   6.838  1.00  0.00           H
HETATM   90  H8  *   A   1      -5.451   3.981   6.073  1.00  0.00           H
HETATM   91  H58 *   A   1       1.784   1.822   7.607  1.00  0.00           H
HETATM   92  H24 *   A   1      -3.894   2.881   9.597  1.00  0.00           H
HETATM   93  H35 *   A   1       1.159   5.356   2.925  1.00  0.00           H
HETATM   94  H40 *   A   1      -2.762   6.357  -0.062  1.00  0.00           H
HETATM   95  H52 *   A   1      -4.296  -4.222   3.869  1.00  0.00           H
HETATM   96  H56 *   A   1      -0.627  -1.523   8.870  1.00  0.00           H
HETATM   97  H21 *   A   1      -5.780  -0.950   7.133  1.00  0.00           H
HETATM   98  H28 *   A   1       3.686   5.358   6.718  1.00  0.00           H
HETATM   99  H2A *   A   1      -5.889  -1.271   0.389  1.00  0.00           H
HETATM  100  H2B *   A   1      -4.560  -1.968   1.319  1.00  0.00           H
HETATM  101  H2C *   A   1      -4.367  -1.722  -0.442  1.00  0.00           H
HETATM  102  H53 *   A   1      -2.370  -2.641   4.245  1.00  0.00           H
HETATM  103  H23 *   A   1      -4.871   0.972  10.849  1.00  0.00           H
HETATM  104  H50 *   A   1      -6.928  -0.925   4.755  1.00  0.00           H
HETATM  105  H37 *   A   1      -0.826   9.101   2.156  1.00  0.00           H
HETATM  106  H47 *   A   1      -9.373   2.266   5.402  1.00  0.00           H
HETATM  107  H38 *   A   1      -2.977   7.847   2.133  1.00  0.00           H
HETATM  108  H42 *   A   1      -4.958   3.507  -2.434  1.00  0.00           H
HETATM  109  H51 *   A   1      -6.629  -3.310   4.107  1.00  0.00           H
HETATM  110  H36 *   A   1       1.311   7.834   2.573  1.00  0.00           H
HETATM  111  H17 *   A   1      -7.239   8.109   4.810  1.00  0.00           H
HETATM  112  H45 *   A   1      -6.771   3.550   2.219  1.00  0.00           H
HETATM  113  H57 *   A   1       1.347  -0.005   9.248  1.00  0.00           H
HETATM  114  H27 *   A   1       2.871   3.332   5.610  1.00  0.00           H
HETATM  115  H61 *   A   1       4.181   0.172   3.519  1.00  0.00           H
HETATM  116  H30 *   A   1      -0.371   6.490   7.561  1.00  0.00           H
HETATM  117  H63 *   A   1       1.479   2.291   0.916  1.00  0.00           H
HETATM  118  H22 *   A   1      -5.835  -0.952   9.574  1.00  0.00           H
HETATM  119  H62 *   A   1       3.547   0.939   1.195  1.00  0.00           H
HETATM  120  H48 *   A   1      -7.417   1.083   6.391  1.00  0.00           H
HETATM  121  H18 *   A   1      -5.673   6.790   6.208  1.00  0.00           H
HETATM  122  H4A *   A   1       0.869  -2.658   1.634  1.00  0.00           H
HETATM  123  H4B *   A   1      -0.163  -3.214   2.984  1.00  0.00           H
HETATM  124  H4C *   A   1       1.297  -2.283   3.331  1.00  0.00           H
HETATM  125  H41 *   A   1      -3.539   5.578  -2.295  1.00  0.00           H
HETATM  126  H60 *   A   1       2.713   0.794   5.430  1.00  0.00           H
HETATM  127  H46 *   A   1      -9.051   3.551   3.258  1.00  0.00           H
HETATM  128  H15 *   A   1      -5.289   6.620   1.296  1.00  0.00           H
HETATM  129  H16 *   A   1      -7.031   8.008   2.318  1.00  0.00           H
HETATM  130  H4A *   A   1       1.375   2.075  -3.993  1.00  0.00           H
HETATM  131  H4B *   A   1       2.736   1.508  -2.975  1.00  0.00           H
HETATM  132  H4C *   A   1       1.688   0.347  -3.832  1.00  0.00           H
ENDMDL
MODEL 3
HETATM    1  ZN1 *   A   1      12.523  14.136  11.145  1.00  3.28          Zn2+
HETATM    2  MN1 *   A   1      11.957  12.932  13.757  1.00  1.95          Mn2+
HETATM    3  MN3 *   A   1      10.293  11.181  11.903  1.00  2.00          Mn2+
HETATM    4  MN2 *   A   1       9.271  13.983  12.476  1.00  1.81          Mn2+
HETATM    5  C1  *   A   1       9.880  14.882   9.751  1.00  4.60           C
HETATM    6  C26 *   A   1       8.130  16.418  16.252  1.00  2.01           C
HETATM    7  C25 *   A   1       8.553  15.113  15.949  1.00  1.86           C
HETATM    8  C29 *   A   1       6.594  14.309  17.145  1.00  1.86           C
HETATM    9  C36 *   A   1       9.886  14.903  15.162  1.00  1.80           C
HETATM   10  C27 *   A   1       6.972  16.673  16.989  1.00  2.09           C
HETATM   11  C40 *   A   1      13.049  13.505  16.550  1.00  2.71           C
HETATM   12  C39 *   A   1      11.041  14.608  16.157  1.00  2.08           C
HETATM   13  C43 *   A   1      11.092  15.189  17.426  1.00  2.28           C
HETATM   14  C28 *   A   1       6.195  15.610  17.441  1.00  2.07           C
HETATM   15  C44 *   A   1      10.211  16.155  14.317  1.00  1.93           C
HETATM   16  C42 *   A   1      12.173  14.916  18.264  1.00  2.84           C
HETATM   17  C45 *   A   1      10.958  17.252  14.740  1.00  2.31           C
HETATM   18  C48 *   A   1       9.825  17.160  12.255  1.00  2.44           C
HETATM   19  C49 *   A   1       6.470  12.829  12.200  1.00  2.20           C
HETATM   20  C50 *   A   1       6.399  15.072  12.824  1.00  2.44           C
HETATM   21  C14 *   A   1       8.044  12.599  16.112  1.00  1.80           C
HETATM   22  C13 *   A   1       9.162  11.927  16.604  1.00  1.89           C
HETATM   23  C15 *   A   1       7.169  11.927  15.254  1.00  1.67           C
HETATM   24  C17 *   A   1       8.568   9.970  15.337  1.00  1.80           C
HETATM   25  C16 *   A   1       7.446  10.629  14.828  1.00  1.83           C
HETATM   26  C12 *   A   1       9.451  10.623  16.195  1.00  1.84           C
HETATM   27  C30 *   A   1       6.628   9.929  13.797  1.00  1.84           C
HETATM   28  C33 *   A   1       5.137   8.394  11.972  1.00  2.96           C
HETATM   29  C31 *   A   1       6.609  10.301  12.427  1.00  2.01           C
HETATM   30  C24 *   A   1       7.762  14.032  16.417  1.00  1.69           C
HETATM   31  C41 *   A   1      13.175  14.055  17.820  1.00  3.17           C
HETATM   32  C52 *   A   1       4.338  13.942  12.404  1.00  3.53           C
HETATM   33  C51 *   A   1       5.011  15.109  12.762  1.00  3.43           C
HETATM   34  C35 *   A   1       5.909   8.796  14.207  1.00  2.42           C
HETATM   35  C37 *   A   1       7.345  11.579  11.900  1.00  1.89           C
HETATM   36  C65 *   A   1      14.086   9.137  13.350  1.00  2.83           C
HETATM   37  C68 *   A   1      14.843  11.765  13.240  1.00  3.11           C
HETATM   38  C67 *   A   1      15.774  10.792  12.890  1.00  3.21           C
HETATM   39  C60 *   A   1       9.646   8.173  11.801  1.00  2.62           C
HETATM   40  C64 *   A   1      13.219  10.163  13.725  1.00  2.47           C
HETATM   41  C66 *   A   1      15.380   9.455  12.933  1.00  3.21           C
HETATM   42  C47 *   A   1      10.534  18.299  12.615  1.00  2.80           C
HETATM   43  C46 *   A   1      11.127  18.334  13.877  1.00  2.86           C
HETATM   44  C55 *   A   1       6.700  11.771   9.367  1.00  2.53           C
HETATM   45  C54 *   A   1       7.609  11.448  10.376  1.00  2.20           C
HETATM   46  C58 *   A   1       9.157  10.722   8.805  1.00  3.03           C
HETATM   47  C57 *   A   1       8.294  10.985   7.746  1.00  3.51           C
HETATM   48  C18 *   A   1      10.718   9.987  16.658  1.00  1.91           C
HETATM   49  C20 *   A   1      12.965   9.134  16.388  1.00  2.81           C
HETATM   50  C23 *   A   1      10.821   9.703  18.028  1.00  2.38           C
HETATM   51  C22 *   A   1      11.964   9.131  18.580  1.00  3.01           C
HETATM   52  C21 *   A   1      13.043   8.844  17.750  1.00  3.28           C
HETATM   53  C32 *   A   1       5.856   9.511  11.543  1.00  2.54           C
HETATM   54  C56 *   A   1       7.045  11.532   8.037  1.00  3.34           C
HETATM   55  C2  *   A   1       9.327  15.171   8.371  1.00  6.79           C
HETATM   56  C53 *   A   1       5.075  12.792  12.130  1.00  3.15           C
HETATM   57  C34 *   A   1       5.161   8.033  13.315  1.00  2.68           C
HETATM   58  C19 *   A   1      11.819   9.704  15.809  1.00  2.27           C
HETATM   59  C61 *   A   1       9.727   6.831  12.150  1.00  3.14           C
HETATM   60  C62 *   A   1      10.512   6.482  13.248  1.00  3.46           C
HETATM   61  C63 *   A   1      11.179   7.483  13.951  1.00  2.61           C
HETATM   62  C59 *   A   1      11.063   8.813  13.541  1.00  2.31           C
HETATM   63  C38 *   A   1      11.776   9.984  14.269  1.00  2.18           C
HETATM   64  N4  *   A   1       7.109  13.965  12.547  1.00  1.98           N
HETATM   65  N3  *   A   1       9.676  16.110  13.080  1.00  2.17           N
HETATM   66  N2  *   A   1      12.012  13.776  15.741  1.00  2.26           N
HETATM   67  N1  *   A   1      13.602  11.453  13.647  1.00  2.37           N
HETATM   68  N6  *   A   1      10.298   9.136  12.476  1.00  2.20           N
HETATM   69  N5  *   A   1       8.824  10.949  10.086  1.00  2.47           N
HETATM   70  C6A *   A   1      15.998  16.699   8.924  0.50 13.74           C
HETATM   71  C5A *   A   1      14.961  15.961   9.634  0.50  5.76           C
HETATM   72  N7A *   A   1      14.136  15.369  10.190  0.50  5.76           N
HETATM   73  O5  *   A   1      11.083  11.152  13.949  1.00  2.03           O1-
HETATM   74  O4  *   A   1       8.585  11.797  12.516  1.00  1.85           O1-
HETATM   75  O1  *   A   1      10.823  12.969  11.999  1.00  2.03           O2-
HETATM   76  O3  *   A   1       9.831  13.822  14.257  1.00  1.72           O1-
HETATM   77  O2  *   A   1      12.884  14.231  13.073  1.00  2.64           O2-
HETATM   78  O7  *   A   1       9.010  14.486  10.619  1.00  2.31           O
HETATM   79  O6  *   A   1      11.105  15.045   9.964  1.00  3.21           O1-
HETATM   80  O9  *   A   1      11.807  10.696  10.743  1.00  3.03           O
HETATM   81  O8  *   A   1      13.117  12.451  10.137  1.00  5.58           O1-
HETATM   82  C3  *   A   1      12.761  11.250  10.077  1.00  4.60           C
HETATM   83  C4  *   A   1      13.518  10.314   9.155  1.00  6.79           C
HETATM   84  H26 *   A   1       8.710  17.270  15.911  1.00  2.37           H
HETATM   85  H29 *   A   1       5.997  13.470  17.493  1.00  2.21           H
HETATM   86  H27 *   A   1       6.687  17.699  17.204  1.00  2.53           H
HETATM   87  H40 *   A   1      13.792  12.818  16.156  1.00  3.24           H
HETATM   88  H43 *   A   1      10.286  15.833  17.759  1.00  2.76           H
HETATM   89  H28 *   A   1       5.292  15.789  18.018  1.00  2.45           H
HETATM   90  H42 *   A   1      12.223  15.362  19.253  1.00  3.40           H
HETATM   91  H45 *   A   1      11.406  17.259  15.727  1.00  2.76           H
HETATM   92  H48 *   A   1       9.359  17.069  11.280  1.00  2.92           H
HETATM   93  H50 *   A   1       6.974  15.945  13.114  1.00  2.92           H
HETATM   94  H13 *   A   1       9.846  12.435  17.277  1.00  2.29           H
HETATM   95  H15 *   A   1       6.293  12.446  14.878  1.00  1.97           H
HETATM   96  H17 *   A   1       8.775   8.955  15.015  1.00  2.13           H
HETATM   97  H33 *   A   1       4.563   7.815  11.254  1.00  3.55           H
HETATM   98  H41 *   A   1      14.029  13.807  18.441  1.00  3.79           H
HETATM   99  H52 *   A   1       3.253  13.921  12.353  1.00  4.26           H
HETATM  100  H51 *   A   1       4.479  16.024  12.998  1.00  4.11           H
HETATM  101  H35 *   A   1       5.938   8.524  15.259  1.00  2.92           H
HETATM  102  H65 *   A   1      13.758   8.104  13.381  1.00  3.40           H
HETATM  103  H68 *   A   1      15.056  12.829  13.183  1.00  3.71           H
HETATM  104  H67 *   A   1      16.772  11.078  12.573  1.00  3.87           H
HETATM  105  H60 *   A   1       9.040   8.506  10.967  1.00  3.16           H
HETATM  106  H66 *   A   1      16.069   8.666  12.646  1.00  3.87           H
HETATM  107  H47 *   A   1      10.629  19.126  11.919  1.00  3.32           H
HETATM  108  H46 *   A   1      11.711  19.195  14.189  1.00  3.40           H
HETATM  109  H55 *   A   1       5.734  12.199   9.615  1.00  3.00           H
HETATM  110  H58 *   A   1      10.153  10.320   8.643  1.00  3.63           H
HETATM  111  H57 *   A   1       8.598  10.775   6.725  1.00  4.18           H
HETATM  112  H20 *   A   1      13.831   8.910  15.776  1.00  3.40           H
HETATM  113  H23 *   A   1       9.969   9.927  18.664  1.00  2.84           H
HETATM  114  H22 *   A   1      12.007   8.911  19.643  1.00  3.63           H
HETATM  115  H21 *   A   1      13.948   8.398  18.154  1.00  3.95           H
HETATM  116  H32 *   A   1       5.818   9.758  10.488  1.00  3.08           H
HETATM  117  H56 *   A   1       6.345  11.769   7.241  1.00  4.03           H
HETATM  118  H2A *   A   1       9.994  15.839   7.823  1.00 10.19           H
HETATM  119  H2B *   A   1       8.322  15.596   8.434  1.00 10.19           H
HETATM  120  H2C *   A   1       9.254  14.225   7.821  1.00 10.19           H
HETATM  121  H53 *   A   1       4.575  11.861  11.889  1.00  3.79           H
HETATM  122  H34 *   A   1       4.604   7.169  13.668  1.00  3.24           H
HETATM  123  H61 *   A   1       9.179   6.087  11.582  1.00  3.79           H
HETATM  124  H62 *   A   1      10.594   5.445  13.563  1.00  4.18           H
HETATM  125  H63 *   A   1      11.766   7.244  14.831  1.00  3.16           H
HETATM  126  H4A *   A   1      14.188  10.872   8.499  1.00 10.19           H
HETATM  127  H4B *   A   1      12.821   9.715   8.561  1.00 10.19           H
HETATM  128  H4C *   A   1      14.106   9.615   9.762  1.00 10.19           H
HETATM  129 H6A1 *   A   1      16.969  16.218   9.077  1.00  0.00           H
HETATM  130 H6A2 *   A   1      15.773  16.715   7.852  1.00  0.00           H
HETATM  131 H6A3 *   A   1      16.047  17.728   9.294  1.00  0.00           H
ENDMDL
MODEL 4
HETATM    1  Y1  *   A   1       1.276  11.407   5.945  1.00  2.67           Y3+
HETATM    2  MN2 *   A   1       0.040   7.837   6.058  1.00  1.35          Mn2+
HETATM    3  MN1 *   A   1       0.206   9.810   8.492  1.00  1.36          Mn2+
HETATM    4  MN3 *   A   1       2.627   8.063   7.713  1.00  1.41          Mn2+
HETATM    5  O1  *   A   1       1.254   9.154   6.827  1.00  1.42           O2-
HETATM    6  O2  *   A   1      -0.208  11.205   7.519  1.00  2.29           O2-
HETATM    7  O3  *   A   1      -0.981   7.955   7.612  1.00  1.64           O1-
HETATM    8  O4  *   A   1       1.602   6.570   7.235  1.00  1.26           O1-
HETATM    9  O5  *   A   1       1.280   8.455   9.450  1.00  1.41           O1-
HETATM   10  O10 *   A   1       1.199  13.868   6.854  1.00  2.64           O
HETATM   11  O11 *   A   1      -0.436  12.811   4.884  1.00  3.66           O
HETATM   12  O9  *   A   1       3.938   9.476   7.875  1.00  2.38           O1-
HETATM   13  O8  *   A   1       3.020  11.486   7.456  1.00  2.43           O
HETATM   14  O7  *   A   1       0.878   7.981   4.314  1.00  2.04           O1-
HETATM   15  O6  *   A   1       0.652  10.198   4.060  1.00  4.16           O
HETATM   16  C1  *   A   1       1.002   9.067   3.633  1.00  3.32           C
HETATM   17  C4  *   A   1       5.343  11.387   8.016  1.00  3.40           C
HETATM   18  C3  *   A   1       3.996  10.755   7.763  1.00  2.05           C
HETATM   19  C2  *   A   1       1.580   8.913   2.248  1.00  4.90           C
HETATM   20  C6  *   A   1       0.179  14.696   6.291  1.00  4.11           C
HETATM   21  C5  *   A   1       2.384  14.613   7.174  1.00  3.16           C
HETATM   22  C7  *   A   1      -0.939  13.787   5.818  1.00  4.74           C
HETATM   23  C8  *   A   1      -0.333  13.274   3.523  1.00 11.61           C
HETATM   24  C14 *   A   1      -0.433   4.691   8.583  1.00  1.81           C
HETATM   25  C16 *   A   1       1.046   5.422  10.335  1.00  1.88           C
HETATM   26  C15 *   A   1       0.827   4.666   9.180  1.00  1.51           C
HETATM   27  C11 *   A   1       0.053   6.262  10.834  1.00  2.05           C
HETATM   28  C13 *   A   1      -1.437   5.533   9.068  1.00  2.05           C
HETATM   29  C12 *   A   1      -1.196   6.295  10.210  1.00  2.13           C
HETATM   30  N1  *   A   1       1.349  10.953  10.025  1.00  1.69           N
HETATM   31  N6  *   A   1       3.652   7.359   9.476  1.00  1.81           N
HETATM   32  N2  *   A   1      -1.753   9.700   9.427  1.00  1.73           N
HETATM   33  N4  *   A   1      -0.152   5.768   5.453  1.00  1.33           N
HETATM   34  N5  *   A   1       3.820   7.105   6.080  1.00  1.78           N
HETATM   35  N3  *   A   1      -1.960   8.612   5.309  1.00  2.31           N
HETATM   36  C18 *   A   1       1.090   8.328  11.933  1.00  2.16           C
HETATM   37  C19 *   A   1       1.163   9.130  13.085  1.00  2.53           C
HETATM   38  C17 *   A   1       0.281   7.167  11.993  1.00  2.53           C
HETATM   39  C25 *   A   1      -4.386   6.677   6.927  1.00  3.71           C
HETATM   40  C24 *   A   1      -3.168   6.763   7.625  1.00  2.16           C
HETATM   41  C23 *   A   1      -2.722   5.612   8.321  1.00  2.53           C
HETATM   42  C20 *   A   1       0.479   8.813  14.259  1.00  3.32           C
HETATM   43  C21 *   A   1      -0.313   7.671  14.310  1.00  4.82           C
HETATM   44  C22 *   A   1      -0.409   6.868  13.177  1.00  4.18           C
HETATM   45  C30 *   A   1       2.632   4.317   7.395  1.00  1.65           C
HETATM   46  C29 *   A   1       1.984   3.927   8.596  1.00  1.82           C
HETATM   47  C31 *   A   1       3.766   3.592   6.992  1.00  2.05           C
HETATM   48  C28 *   A   1      -3.495   4.441   8.270  1.00  4.26           C
HETATM   49  C26 *   A   1      -5.149   5.510   6.902  1.00  3.71           C
HETATM   50  C27 *   A   1      -4.700   4.379   7.576  1.00  4.26           C
HETATM   51  C37 *   A   1       2.087   5.472   6.492  1.00  1.65           C
HETATM   52  C35 *   A   1       1.936   8.695  10.662  1.00  1.86           C
HETATM   53  C36 *   A   1      -2.384   8.118   7.631  1.00  1.97           C
HETATM   54  C34 *   A   1       2.500   2.850   9.330  1.00  2.61           C
HETATM   55  C32 *   A   1       4.257   2.514   7.730  1.00  2.61           C
HETATM   56  C33 *   A   1       3.619   2.137   8.907  1.00  2.92           C
HETATM   57  C52 *   A   1      -0.216   3.202   4.400  1.00  1.86           C
HETATM   58  C54 *   A   1       3.203   6.020   5.571  1.00  1.55           C
HETATM   59  C38 *   A   1       1.428  12.293  10.047  1.00  1.84           C
HETATM   60  C53 *   A   1       0.877   3.639   5.145  1.00  1.86           C
HETATM   61  C50 *   A   1      -1.215   5.341   4.750  1.00  1.91           C
HETATM   62  C51 *   A   1      -1.289   4.067   4.200  1.00  1.54           C
HETATM   63  C67 *   A   1       2.411  12.965  10.766  1.00  2.37           C
HETATM   64  C58 *   A   1       4.839   7.671   5.414  1.00  2.68           C
HETATM   65  C66 *   A   1       3.377  12.209  11.429  1.00  2.45           C
HETATM   66  C49 *   A   1       0.890   4.938   5.659  1.00  1.52           C
HETATM   67  C64 *   A   1       2.248  10.212  10.702  1.00  1.82           C
HETATM   68  C55 *   A   1       3.590   5.482   4.346  1.00  2.13           C
HETATM   69  C57 *   A   1       5.304   7.168   4.203  1.00  3.24           C
HETATM   70  C56 *   A   1       4.658   6.060   3.658  1.00  2.53           C
HETATM   71  C59 *   A   1       3.233   7.837  10.664  1.00  2.05           C
HETATM   72  C40 *   A   1      -2.002  10.432  10.525  1.00  2.29           C
HETATM   73  C41 *   A   1      -3.238  10.440  11.160  1.00  4.18           C
HETATM   74  C65 *   A   1       3.302  10.816  11.387  1.00  2.29           C
HETATM   75  C44 *   A   1      -2.748   8.912   6.361  1.00  2.53           C
HETATM   76  C43 *   A   1      -3.992   8.877   9.499  1.00  4.03           C
HETATM   77  C45 *   A   1      -3.803   9.814   6.242  1.00  3.79           C
HETATM   78  C60 *   A   1       4.758   6.600   9.407  1.00  2.68           C
HETATM   79  C63 *   A   1       3.937   7.539  11.833  1.00  3.95           C
HETATM   80  C39 *   A   1      -2.727   8.928   8.909  1.00  2.21           C
HETATM   81  C48 *   A   1      -2.249   9.128   4.103  1.00  4.34           C
HETATM   82  C47 *   A   1      -3.314   9.996   3.894  1.00  5.76           C
HETATM   83  C61 *   A   1       5.511   6.274  10.528  1.00  4.34           C
HETATM   84  C46 *   A   1      -4.087  10.367   4.994  1.00  5.76           C
HETATM   85  C42 *   A   1      -4.253   9.645  10.633  1.00  5.05           C
HETATM   86  C62 *   A   1       5.090   6.758  11.766  1.00  5.61           C
HETATM   87  S1A *   A   1       3.859  11.992   4.310  0.37  2.34           S
HETATM   88 O14A *   A   1       3.430  10.606   4.709  0.37  2.69           O
HETATM   89 O12A *   A   1       2.700  12.915   4.597  0.37  2.69           O1-
HETATM   90 O13A *   A   1       5.176  12.422   4.772  0.37  2.69           O
HETATM   91  C9A *   A   1       3.956  11.959   2.447  0.37  4.90           C
HETATM   92  F1A *   A   1       2.725  11.840   1.925  0.37  7.11           F
HETATM   93  F2A *   A   1       4.686  10.905   2.063  0.37  4.99           F
HETATM   94  F3A *   A   1       4.511  13.079   2.003  0.37  8.61           F
HETATM   95  H4A *   A   1       5.743  11.726   7.052  1.00  5.05           H
HETATM   96  H4B *   A   1       6.038  10.683   8.477  1.00  5.05           H
HETATM   97  H4C *   A   1       5.224  12.271   8.649  1.00  5.05           H
HETATM   98  H2A *   A   1       1.415   7.905   1.865  1.00  7.42           H
HETATM   99  H2B *   A   1       2.660   9.092   2.311  1.00  7.42           H
HETATM  100  H2C *   A   1       1.160   9.659   1.571  1.00  7.42           H
HETATM  101  H6A *   A   1       0.601  15.284   5.464  1.00  4.90           H
HETATM  102  H6B *   A   1      -0.202  15.397   7.048  1.00  4.90           H
HETATM  103  H5A *   A   1       2.807  15.064   6.270  1.00  4.74           H
HETATM  104  H5B *   A   1       3.094  13.904   7.595  1.00  4.74           H
HETATM  105  H5C *   A   1       2.145  15.395   7.906  1.00  4.74           H
HETATM  106  H7A *   A   1      -1.335  13.205   6.654  1.00  5.68           H
HETATM  107  H7B *   A   1      -1.745  14.367   5.352  1.00  5.68           H
HETATM  108  H8A *   A   1      -1.326  13.572   3.167  1.00 17.45           H
HETATM  109  H8B *   A   1       0.039  12.433   2.940  1.00 17.45           H
HETATM  110  H8C *   A   1       0.366  14.111   3.440  1.00 17.45           H
HETATM  111  H14 *   A   1      -0.628   4.088   7.702  1.00  2.13           H
HETATM  112  H16 *   A   1       2.019   5.387  10.814  1.00  2.29           H
HETATM  113  H12 *   A   1      -1.968   6.948  10.604  1.00  2.53           H
HETATM  114  H19 *   A   1       1.765  10.031  13.087  1.00  3.00           H
HETATM  115  H25 *   A   1      -4.763   7.535   6.383  1.00  4.50           H
HETATM  116  H20 *   A   1       0.573   9.461  15.126  1.00  3.95           H
HETATM  117  H21 *   A   1      -0.848   7.406  15.217  1.00  5.84           H
HETATM  118  H22 *   A   1      -1.026   5.973  13.200  1.00  5.05           H
HETATM  119  H31 *   A   1       4.291   3.862   6.083  1.00  2.45           H
HETATM  120  H28 *   A   1      -3.136   3.567   8.807  1.00  5.13           H
HETATM  121  H26 *   A   1      -6.087   5.493   6.354  1.00  4.50           H
HETATM  122  H27 *   A   1      -5.281   3.460   7.568  1.00  5.13           H
HETATM  123  H34 *   A   1       1.996   2.567  10.251  1.00  3.08           H
HETATM  124  H32 *   A   1       5.134   1.977   7.379  1.00  3.16           H
HETATM  125  H33 *   A   1       3.986   1.298   9.492  1.00  3.55           H
HETATM  126  H52 *   A   1      -0.233   2.193   3.996  1.00  2.21           H
HETATM  127  H38 *   A   1       0.696  12.813   9.437  1.00  2.21           H
HETATM  128  H53 *   A   1       1.705   2.971   5.352  1.00  2.21           H
HETATM  129  H50 *   A   1      -2.028   6.051   4.641  1.00  2.29           H
HETATM  130  H51 *   A   1      -2.169   3.765   3.642  1.00  1.82           H
HETATM  131  H67 *   A   1       2.434  14.050  10.781  1.00  2.84           H
HETATM  132  H58 *   A   1       5.269   8.556   5.870  1.00  3.24           H
HETATM  133  H66 *   A   1       4.182  12.695  11.974  1.00  2.92           H
HETATM  134  H55 *   A   1       3.069   4.625   3.933  1.00  2.53           H
HETATM  135  H57 *   A   1       6.135   7.647   3.698  1.00  3.95           H
HETATM  136  H56 *   A   1       4.979   5.648   2.705  1.00  3.08           H
HETATM  137  H40 *   A   1      -1.171  11.018  10.901  1.00  2.76           H
HETATM  138  H41 *   A   1      -3.391  11.045  12.048  1.00  4.97           H
HETATM  139  H65 *   A   1       4.044  10.210  11.894  1.00  2.76           H
HETATM  140  H43 *   A   1      -4.754   8.225   9.088  1.00  4.82           H
HETATM  141  H45 *   A   1      -4.401  10.070   7.109  1.00  4.50           H
HETATM  142  H60 *   A   1       5.032   6.243   8.420  1.00  3.24           H
HETATM  143  H63 *   A   1       3.567   7.892  12.789  1.00  4.74           H
HETATM  144  H48 *   A   1      -1.601   8.832   3.286  1.00  5.21           H
HETATM  145  H47 *   A   1      -3.517  10.381   2.900  1.00  6.87           H
HETATM  146  H61 *   A   1       6.395   5.653  10.430  1.00  5.29           H
HETATM  147  H46 *   A   1      -4.911  11.066   4.880  1.00  6.87           H
HETATM  148  H42 *   A   1      -5.232   9.611  11.102  1.00  6.08           H
HETATM  149  H62 *   A   1       5.642   6.520  12.671  1.00  6.71           H
ENDMDL
