# Supplementary material for: Role of redox-inactive metals in controlling the redox potential of heterometallic manganese–oxido clusters
Source: Photosynth Res. 2021 May 28;148(3):153–9. doi: 10.1007/s11120-021-00846-y (PMC8292285; doi:10.1007/s11120-021-00846-y)
Supplement: Supplementary file 3 — Supplementary file4 (PDB 67 kb) [file 11120_2021_846_MOESM3_ESM.pdb]

TITLE    1 SUPPORTING INFOMATION FOR:                                          
TITLE    2 ROLE OF REDOX-INACTIVE METALS IN CONTROLLING THE REDOX 
TITLE    3 POTENTIAL OF HETEROMETALLIC MANGANESE-OXIDO CLUSTERS
TITLE    4 K.SAITO, M.NAKAGAWA, M.MANDAL, H.ISHIKITA              
REMARK 400 
REMARK 400 OPTIMIZED STRUCTURES OF MN3MO4
REMARK 400 
MODEL 0
HETATM    1  MN1 *   A   1      -0.954   3.808  24.779  1.00  1.61          Mn2+
HETATM    2  MN2 *   A   1      -0.779   2.015  26.873  1.00  1.52          Mn2+
HETATM    3  MN3 *   A   1       1.743   3.027  25.669  1.00  1.65          Mn2+
HETATM    4  CA1 *   A   1       0.046   0.791  23.944  1.00  2.27          Ca2+
HETATM    5  O1  *   A   1      -0.582   5.682  24.545  1.00  1.68           O1-
HETATM    6  O2  *   A   1      -2.250   2.618  28.006  1.00  1.56           O1-
HETATM    7  O3  *   A   1       2.759   3.296  27.290  1.00  1.72           O1-
HETATM    8  O4  *   A   1      -0.302   3.738  26.490  1.00  1.46           O1-
HETATM    9  O5  *   A   1      -1.583   2.123  25.241  1.00  1.46           O1-
HETATM   10  O6  *   A   1       0.825   1.464  26.185  1.00  1.56           O1-
HETATM   11  O7  *   A   1       0.625   3.204  24.155  1.00  1.64           O1-
HETATM   12  O8  *   A   1      -1.835   3.721  22.946  1.00  2.05           O1-
HETATM   13  O9  *   A   1      -1.278   1.670  22.145  1.00  2.65           O
HETATM   14  O10 *   A   1      -1.419   0.091  27.182  1.00  1.92           O
HETATM   15  O11 *   A   1      -1.045  -0.957  25.208  1.00  2.60           O1-
HETATM   16  O12 *   A   1       3.372   1.965  24.562  1.00  2.21           O
HETATM   17  O13 *   A   1       2.335   0.380  23.332  1.00  3.12           O1-
HETATM   18  O14 *   A   1      -0.080  -1.283  22.388  1.00  3.86           O
HETATM   19  N1  *   A   1      -2.811   4.675  25.337  1.00  1.57           N
HETATM   20  N2  *   A   1       0.020   1.735  28.814  1.00  1.58           N
HETATM   21  N3  *   A   1       2.733   4.821  25.230  1.00  1.74           N
HETATM   22  N4  *   A   1      -3.213   7.359  22.723  1.00  2.41           N
HETATM   23  N5  *   A   1      -3.024   0.337  30.698  1.00  2.72           N
HETATM   24  N6  *   A   1       6.192   4.147  26.568  1.00  2.54           N
HETATM   25  C1  *   A   1      -3.846   4.001  25.851  1.00  1.77           C
HETATM   26  C2  *   A   1      -5.017   4.649  26.230  1.00  1.98           C
HETATM   27  C3  *   A   1      -5.094   6.034  26.075  1.00  2.00           C
HETATM   28  C4  *   A   1      -4.012   6.722  25.534  1.00  1.86           C
HETATM   29  C5  *   A   1      -2.874   6.000  25.165  1.00  1.56           C
HETATM   30  C6  *   A   1      -1.626   6.594  24.497  1.00  1.63           C
HETATM   31  C7  *   A   1      -1.991   6.892  23.011  1.00  1.78           C
HETATM   32  C8  *   A   1      -1.013   6.704  22.028  1.00  3.11           C
HETATM   33  C9  *   A   1      -1.312   7.032  20.711  1.00  3.46           C
HETATM   34  C10 *   A   1      -2.586   7.518  20.404  1.00  2.82           C
HETATM   35  C11 *   A   1      -3.497   7.653  21.447  1.00  2.87           C
HETATM   36  C12 *   A   1      -1.199   7.923  25.201  1.00  1.68           C
HETATM   37  C13 *   A   1      -1.387   9.157  24.559  1.00  2.53           C
HETATM   38  C14 *   A   1      -0.963  10.365  25.112  1.00  3.15           C
HETATM   39  C15 *   A   1      -0.321  10.365  26.344  1.00  2.70           C
HETATM   40  C16 *   A   1      -0.136   9.154  27.004  1.00  2.14           C
HETATM   41  C17 *   A   1      -0.566   7.925  26.471  1.00  1.65           C
HETATM   42  C18 *   A   1       1.277   1.343  29.059  1.00  1.85           C
HETATM   43  C19 *   A   1       1.734   1.139  30.356  1.00  2.23           C
HETATM   44  C20 *   A   1       0.852   1.355  31.417  1.00  2.63           C
HETATM   45  C21 *   A   1      -0.456   1.748  31.148  1.00  2.14           C
HETATM   46  C22 *   A   1      -0.845   1.921  29.817  1.00  1.68           C
HETATM   47  C23 *   A   1      -2.258   2.306  29.353  1.00  1.62           C
HETATM   48  C24 *   A   1      -3.197   1.087  29.602  1.00  1.71           C
HETATM   49  C25 *   A   1      -4.236   0.851  28.693  1.00  2.26           C
HETATM   50  C26 *   A   1      -5.129  -0.183  28.945  1.00  2.42           C
HETATM   51  C27 *   A   1      -4.950  -0.972  30.086  1.00  2.95           C
HETATM   52  C28 *   A   1      -3.876  -0.672  30.919  1.00  3.32           C
HETATM   53  C29 *   A   1      -2.768   3.530  30.184  1.00  1.64           C
HETATM   54  C30 *   A   1      -3.818   3.380  31.104  1.00  1.93           C
HETATM   55  C31 *   A   1      -4.346   4.450  31.826  1.00  2.31           C
HETATM   56  C32 *   A   1      -3.827   5.725  31.636  1.00  2.31           C
HETATM   57  C33 *   A   1      -2.778   5.894  30.736  1.00  2.01           C
HETATM   58  C34 *   A   1      -2.224   4.828  30.006  1.00  1.48           C
HETATM   59  C35 *   A   1       2.495   5.566  24.142  1.00  2.11           C
HETATM   60  C36 *   A   1       3.159   6.767  23.927  1.00  2.39           C
HETATM   61  C37 *   A   1       4.083   7.198  24.883  1.00  2.46           C
HETATM   62  C38 *   A   1       4.321   6.416  26.008  1.00  2.04           C
HETATM   63  C39 *   A   1       3.623   5.215  26.152  1.00  1.71           C
HETATM   64  C40 *   A   1       3.801   4.209  27.301  1.00  1.74           C
HETATM   65  C41 *   A   1       5.144   3.459  27.040  1.00  1.98           C
HETATM   66  C42 *   A   1       5.214   2.091  27.324  1.00  2.50           C
HETATM   67  C43 *   A   1       6.417   1.425  27.126  1.00  2.99           C
HETATM   68  C44 *   A   1       7.513   2.135  26.629  1.00  3.28           C
HETATM   69  C45 *   A   1       7.341   3.490  26.362  1.00  3.15           C
HETATM   70  C46 *   A   1       3.858   4.934  28.687  1.00  1.73           C
HETATM   71  C47 *   A   1       5.073   5.031  29.384  1.00  2.34           C
HETATM   72  C48 *   A   1       5.170   5.587  30.659  1.00  2.74           C
HETATM   73  C49 *   A   1       4.026   6.066  31.288  1.00  2.46           C
HETATM   74  C50 *   A   1       2.813   5.995  30.607  1.00  2.05           C
HETATM   75  C51 *   A   1       2.693   5.451  29.314  1.00  1.67           C
HETATM   76  C52 *   A   1       1.308   5.546  28.744  1.00  1.53           C
HETATM   77  C53 *   A   1       0.245   4.944  29.438  1.00  1.62           C
HETATM   78  C54 *   A   1      -1.085   5.230  29.113  1.00  1.59           C
HETATM   79  C55 *   A   1      -1.347   6.141  28.080  1.00  1.59           C
HETATM   80  C56 *   A   1      -0.311   6.751  27.369  1.00  1.59           C
HETATM   81  C57 *   A   1       1.013   6.448  27.718  1.00  1.68           C
HETATM   82  C58 *   A   1      -1.838   2.788  22.069  1.00  2.17           C
HETATM   83  C59 *   A   1      -2.653   3.113  20.817  1.00  3.23           C
HETATM   84  C60 *   A   1      -1.462  -0.909  26.391  1.00  2.25           C
HETATM   85  C61 *   A   1      -2.072  -2.170  27.003  1.00  3.09           C
HETATM   86  C62 *   A   1       3.359   0.998  23.750  1.00  2.53           C
HETATM   87  C63 *   A   1       4.720   0.560  23.202  1.00  4.07           C
HETATM   88 C64B *   A   1      -1.064  -2.321  22.455  0.37  8.84           C
HETATM   89 C65B *   A   1      -0.255  -3.632  22.560  0.37  6.92           C
HETATM   90 C66B *   A   1       1.141  -3.253  21.987  0.37  6.95           C
HETATM   91 C67B *   A   1       0.972  -1.783  21.556  0.37  8.13           C
HETATM   92  H1  *   A   1      -3.688   2.935  25.955  1.00  2.13           H
HETATM   93  H2  *   A   1      -5.840   4.080  26.653  1.00  2.37           H
HETATM   94  H3  *   A   1      -5.990   6.574  26.374  1.00  2.37           H
HETATM   95  H4  *   A   1      -4.036   7.795  25.390  1.00  2.21           H
HETATM   96  H8  *   A   1      -0.056   6.295  22.323  1.00  3.71           H
HETATM   97  H9  *   A   1      -0.567   6.902  19.929  1.00  4.18           H
HETATM   98  H10 *   A   1      -2.867   7.780  19.387  1.00  3.40           H
HETATM   99  H11 *   A   1      -4.506   8.021  21.257  1.00  3.47           H
HETATM  100  H13 *   A   1      -1.882   9.187  23.597  1.00  3.08           H
HETATM  101  H14 *   A   1      -1.133  11.294  24.571  1.00  3.79           H
HETATM  102  H15 *   A   1       0.026  11.293  26.795  1.00  3.24           H
HETATM  103  H16 *   A   1       0.347   9.143  27.978  1.00  2.61           H
HETATM  104  H18 *   A   1       1.889   1.216  28.175  1.00  2.21           H
HETATM  105  H19 *   A   1       2.762   0.834  30.527  1.00  2.68           H
HETATM  106  H20 *   A   1       1.180   1.218  32.445  1.00  3.16           H
HETATM  107  H21 *   A   1      -1.172   1.916  31.941  1.00  2.53           H
HETATM  108  H25 *   A   1      -4.304   1.479  27.815  1.00  2.68           H
HETATM  109  H26 *   A   1      -5.951  -0.380  28.260  1.00  2.92           H
HETATM  110  H27 *   A   1      -5.620  -1.795  30.321  1.00  3.55           H
HETATM  111  H28 *   A   1      -3.691  -1.263  31.817  1.00  3.95           H
HETATM  112  H30 *   A   1      -4.243   2.398  31.272  1.00  2.29           H
HETATM  113  H31 *   A   1      -5.161   4.279  32.526  1.00  2.76           H
HETATM  114  H32 *   A   1      -4.222   6.579  32.182  1.00  2.76           H
HETATM  115  H33 *   A   1      -2.353   6.884  30.590  1.00  2.45           H
HETATM  116  H35 *   A   1       1.742   5.162  23.475  1.00  2.53           H
HETATM  117  H36 *   A   1       2.943   7.358  23.043  1.00  2.84           H
HETATM  118  H37 *   A   1       4.611   8.140  24.751  1.00  2.92           H
HETATM  119  H38 *   A   1       5.033   6.715  26.767  1.00  2.45           H
HETATM  120  H42 *   A   1       4.322   1.588  27.673  1.00  3.00           H
HETATM  121  H43 *   A   1       6.499   0.362  27.344  1.00  3.55           H
HETATM  122  H44 *   A   1       8.470   1.653  26.448  1.00  3.95           H
HETATM  123  H45 *   A   1       8.165   4.086  25.966  1.00  3.79           H
HETATM  124  H47 *   A   1       5.980   4.662  28.920  1.00  2.76           H
HETATM  125  H48 *   A   1       6.139   5.637  31.153  1.00  3.32           H
HETATM  126  H49 *   A   1       4.071   6.498  32.285  1.00  2.92           H
HETATM  127  H50 *   A   1       1.914   6.390  31.074  1.00  2.45           H
HETATM  128  H53 *   A   1       0.468   4.298  30.281  1.00  1.97           H
HETATM  129  H55 *   A   1      -2.377   6.412  27.870  1.00  1.89           H
HETATM  130  H57 *   A   1       1.819   6.977  27.219  1.00  2.05           H
HETATM  131 H59A *   A   1      -2.423   2.409  20.013  1.00  4.82           H
HETATM  132 H59B *   A   1      -2.461   4.140  20.493  1.00  4.82           H
HETATM  133 H59C *   A   1      -3.721   3.040  21.058  1.00  4.82           H
HETATM  134 H61A *   A   1      -2.305  -2.906  26.229  1.00  4.66           H
HETATM  135 H61B *   A   1      -2.972  -1.919  27.572  1.00  4.66           H
HETATM  136 H61C *   A   1      -1.353  -2.610  27.705  1.00  4.66           H
HETATM  137 H63A *   A   1       4.680  -0.460  22.811  1.00  6.08           H
HETATM  138 H63B *   A   1       5.487   0.642  23.978  1.00  6.08           H
HETATM  139 H63C *   A   1       5.006   1.234  22.383  1.00  6.08           H
HETATM  140 H64C *   A   1      -1.674  -2.301  21.537  0.37 10.58           H
HETATM  141 H64D *   A   1      -1.686  -2.113  23.324  0.37 10.58           H
HETATM  142 H65C *   A   1      -0.733  -4.446  22.004  0.37  8.29           H
HETATM  143 H65D *   A   1      -0.173  -3.943  23.606  0.37  8.29           H
HETATM  144 H66C *   A   1       1.910  -3.332  22.763  0.37  8.29           H
HETATM  145 H66D *   A   1       1.444  -3.892  21.150  0.37  8.29           H
HETATM  146 H67C *   A   1       1.842  -1.153  21.739  0.37  9.79           H
HETATM  147 H67D *   A   1       0.665  -1.712  20.500  0.37  9.79           H
ENDMDL
MODEL 1
HETATM    1  MN1 *   A   1      14.844  -0.063  12.015  1.00  1.23          Mn2+
HETATM    2  MN2 *   A   1      12.058   0.285  13.268  1.00  1.25          Mn2+
HETATM    3  MN3 *   A   1      14.071   2.206  13.731  1.00  1.40          Mn2+
HETATM    4  MN4 *   A   1      14.227  -0.466  14.907  1.00  1.40          Mn2+
HETATM    5  O1  *   A   1      13.129   1.466  12.345  1.00  1.75           O1-
HETATM    6  O2  *   A   1      13.501  -0.944  13.198  1.00  1.28           O1-
HETATM    7  O3  *   A   1      12.958   1.005  14.731  1.00  1.20           O1+
HETATM    8  O4  *   A   1      15.352   0.953  13.497  1.00  1.26           O1-
HETATM    9  O5  *   A   1      14.298  -0.750  10.363  1.00  1.32           O1-
HETATM   10  O6  *   A   1      10.580   1.404  13.109  1.00  1.14           O1-
HETATM   11  O7  *   A   1      14.921   3.530  12.760  1.00  1.26           O1-
HETATM   12  O8  *   A   1      16.222  -1.684  12.686  1.00  1.71           O1-
HETATM   13  O9  *   A   1      15.596  -1.818  14.859  1.00  1.71           O
HETATM   14  O10 *   A   1      11.042  -0.953  14.475  1.00  1.63           O1-
HETATM   15  O11 *   A   1      12.675  -1.545  15.930  1.00  1.95           O
HETATM   16  O12 *   A   1      14.964   2.642  15.524  1.00  2.35           O
HETATM   17  O13 *   A   1      15.087   0.535  16.381  1.00  2.02           O1-
HETATM   18  N1  *   A   1      16.217   0.875  10.804  1.00  1.21           N
HETATM   19  N2  *   A   1      17.074  -1.770   8.284  1.00  1.99           N
HETATM   20  N3  *   A   1      11.071  -0.694  11.766  1.00  1.20           N
HETATM   21  N4  *   A   1       7.522  -0.490  13.083  1.00  1.92           N
HETATM   22  N5  *   A   1      12.785   3.795  14.127  1.00  1.22           N
HETATM   23  N6  *   A   1      15.169   6.547  14.692  1.00  1.75           N
HETATM   24  C1  *   A   1      17.101   1.799  11.214  1.00  1.44           C
HETATM   25  C2  *   A   1      17.936   2.447  10.315  1.00  1.76           C
HETATM   26  C3  *   A   1      17.830   2.131   8.957  1.00  1.83           C
HETATM   27  C4  *   A   1      16.911   1.172   8.544  1.00  1.50           C
HETATM   28  C5  *   A   1      16.113   0.550   9.504  1.00  1.20           C
HETATM   29  C6  *   A   1      15.111  -0.577   9.234  1.00  1.29           C
HETATM   30  C7  *   A   1      15.960  -1.865   9.022  1.00  1.52           C
HETATM   31  C8  *   A   1      15.542  -3.068   9.597  1.00  2.14           C
HETATM   32  C9  *   A   1      16.309  -4.212   9.388  1.00  2.70           C
HETATM   33  C10 *   A   1      17.471  -4.119   8.623  1.00  2.84           C
HETATM   34  C11 *   A   1      17.809  -2.873   8.097  1.00  2.38           C
HETATM   35  C12 *   A   1      14.229  -0.268   7.989  1.00  1.21           C
HETATM   36  C13 *   A   1      14.377  -1.048   6.832  1.00  1.69           C
HETATM   37  C14 *   A   1      13.599  -0.856   5.691  1.00  1.67           C
HETATM   38  C15 *   A   1      12.632   0.142   5.685  1.00  1.61           C
HETATM   39  C16 *   A   1      12.469   0.928   6.822  1.00  1.45           C
HETATM   40  C17 *   A   1      13.245   0.757   7.984  1.00  1.18           C
HETATM   41  C18 *   A   1      11.539  -1.762  11.103  1.00  1.46           C
HETATM   42  C19 *   A   1      10.776  -2.394  10.130  1.00  1.69           C
HETATM   43  C20 *   A   1       9.502  -1.897   9.848  1.00  1.74           C
HETATM   44  C21 *   A   1       9.024  -0.797  10.554  1.00  1.52           C
HETATM   45  C22 *   A   1       9.839  -0.218  11.526  1.00  1.18           C
HETATM   46  C23 *   A   1       9.441   0.950  12.428  1.00  1.18           C
HETATM   47  C24 *   A   1       8.402   0.441  13.466  1.00  1.51           C
HETATM   48  C25 *   A   1       8.392   1.002  14.747  1.00  2.04           C
HETATM   49  C26 *   A   1       7.428   0.580  15.656  1.00  2.62           C
HETATM   50  C27 *   A   1       6.511  -0.399  15.265  1.00  2.73           C
HETATM   51  C28 *   A   1       6.606  -0.901  13.970  1.00  2.49           C
HETATM   52  C29 *   A   1       8.838   2.109  11.580  1.00  1.16           C
HETATM   53  C30 *   A   1       7.473   2.417  11.695  1.00  1.47           C
HETATM   54  C31 *   A   1       6.880   3.460  10.986  1.00  1.68           C
HETATM   55  C32 *   A   1       7.656   4.236  10.134  1.00  1.67           C
HETATM   56  C33 *   A   1       9.010   3.943  10.001  1.00  1.43           C
HETATM   57  C34 *   A   1       9.629   2.889  10.698  1.00  1.10           C
HETATM   58  C35 *   A   1      11.631   3.724  14.806  1.00  1.43           C
HETATM   59  C36 *   A   1      10.808   4.833  14.951  1.00  1.56           C
HETATM   60  C37 *   A   1      11.196   6.037  14.360  1.00  1.60           C
HETATM   61  C38 *   A   1      12.402   6.102  13.668  1.00  1.46           C
HETATM   62  C39 *   A   1      13.185   4.952  13.579  1.00  1.18           C
HETATM   63  C40 *   A   1      14.575   4.878  12.946  1.00  1.27           C
HETATM   64  C41 *   A   1      15.581   5.512  13.950  1.00  1.44           C
HETATM   65  C42 *   A   1      16.883   5.008  14.020  1.00  2.27           C
HETATM   66  C43 *   A   1      17.788   5.609  14.889  1.00  3.02           C
HETATM   67  C44 *   A   1      17.364   6.685  15.670  1.00  2.62           C
HETATM   68  C45 *   A   1      16.045   7.111  15.535  1.00  2.12           C
HETATM   69  C46 *   A   1      14.638   5.624  11.583  1.00  1.20           C
HETATM   70  C47 *   A   1      15.293   6.863  11.500  1.00  1.68           C
HETATM   71  C48 *   A   1      15.438   7.552  10.297  1.00  2.00           C
HETATM   72  C49 *   A   1      14.931   7.000   9.127  1.00  1.97           C
HETATM   73  C50 *   A   1      14.265   5.780   9.191  1.00  1.74           C
HETATM   74  C51 *   A   1      14.089   5.077  10.396  1.00  1.21           C
HETATM   75  C52 *   A   1      13.270   3.828  10.265  1.00  1.26           C
HETATM   76  C53 *   A   1      13.726   2.792   9.434  1.00  1.14           C
HETATM   77  C54 *   A   1      12.893   1.725   9.081  1.00  1.16           C
HETATM   78  C55 *   A   1      11.573   1.718   9.563  1.00  1.14           C
HETATM   79  C56 *   A   1      11.092   2.735  10.392  1.00  1.10           C
HETATM   80  C57 *   A   1      11.954   3.788  10.730  1.00  1.16           C
HETATM   81  C58 *   A   1      16.287  -2.181  13.830  1.00  1.78           C
HETATM   82  C59 *   A   1      17.263  -3.313  14.098  1.00  2.91           C
HETATM   83  C60 *   A   1      11.491  -1.562  15.511  1.00  1.99           C
HETATM   84  C61 *   A   1      10.463  -2.390  16.263  1.00  3.98           C
HETATM   85  C62 *   A   1      15.281   1.796  16.411  1.00  2.26           C
HETATM   86  C63 *   A   1      15.953   2.330  17.662  1.00  3.72           C
HETATM   87  H1  *   A   1      17.091   2.000  12.279  1.00  1.74           H
HETATM   88  H2  *   A   1      18.641   3.193  10.667  1.00  2.13           H
HETATM   89  H3  *   A   1      18.462   2.630   8.227  1.00  2.21           H
HETATM   90  H4  *   A   1      16.805   0.896   7.503  1.00  1.82           H
HETATM   91  H8  *   A   1      14.644  -3.083  10.201  1.00  2.61           H
HETATM   92  H9  *   A   1      16.006  -5.162   9.822  1.00  3.24           H
HETATM   93  H10 *   A   1      18.102  -4.984   8.439  1.00  3.40           H
HETATM   94  H11 *   A   1      18.708  -2.750   7.495  1.00  2.84           H
HETATM   95  H13 *   A   1      15.125  -1.830   6.809  1.00  2.05           H
HETATM   96  H14 *   A   1      13.754  -1.487   4.820  1.00  1.97           H
HETATM   97  H15 *   A   1      12.012   0.315   4.809  1.00  1.89           H
HETATM   98  H16 *   A   1      11.724   1.718   6.820  1.00  1.74           H
HETATM   99  H18 *   A   1      12.539  -2.076  11.370  1.00  1.74           H
HETATM  100  H19 *   A   1      11.180  -3.250   9.599  1.00  2.05           H
HETATM  101  H20 *   A   1       8.885  -2.364   9.085  1.00  2.13           H
HETATM  102  H21 *   A   1       8.039  -0.389  10.373  1.00  1.82           H
HETATM  103  H25 *   A   1       9.135   1.747  15.004  1.00  2.45           H
HETATM  104  H26 *   A   1       7.394   1.003  16.658  1.00  3.16           H
HETATM  105  H27 *   A   1       5.745  -0.762  15.944  1.00  3.24           H
HETATM  106  H28 *   A   1       5.913  -1.665  13.619  1.00  3.00           H
HETATM  107  H30 *   A   1       6.847   1.828  12.353  1.00  1.74           H
HETATM  108  H31 *   A   1       5.818   3.659  11.109  1.00  2.05           H
HETATM  109  H32 *   A   1       7.218   5.058   9.573  1.00  1.97           H
HETATM  110  H33 *   A   1       9.622   4.535   9.326  1.00  1.74           H
HETATM  111  H35 *   A   1      11.392   2.751  15.217  1.00  1.74           H
HETATM  112  H36 *   A   1       9.877   4.750  15.504  1.00  1.89           H
HETATM  113  H37 *   A   1      10.567   6.920  14.443  1.00  1.89           H
HETATM  114  H38 *   A   1      12.745   7.021  13.209  1.00  1.74           H
HETATM  115  H42 *   A   1      17.156   4.160  13.405  1.00  2.76           H
HETATM  116  H43 *   A   1      18.809   5.241  14.959  1.00  3.63           H
HETATM  117  H44 *   A   1      18.035   7.182  16.365  1.00  3.16           H
HETATM  118  H45 *   A   1      15.668   7.946  16.124  1.00  2.53           H
HETATM  119  H47 *   A   1      15.704   7.310  12.397  1.00  2.05           H
HETATM  120  H48 *   A   1      15.952   8.511  10.284  1.00  2.37           H
HETATM  121  H49 *   A   1      15.040   7.514   8.175  1.00  2.37           H
HETATM  122  H50 *   A   1      13.840   5.354   8.286  1.00  2.13           H
HETATM  123  H53 *   A   1      14.722   2.864   9.010  1.00  1.34           H
HETATM  124  H55 *   A   1      10.901   0.934   9.228  1.00  1.34           H
HETATM  125  H57 *   A   1      11.565   4.615  11.316  1.00  1.42           H
HETATM  126 H59A *   A   1      17.729  -3.645  13.169  1.00  4.34           H
HETATM  127 H59B *   A   1      16.743  -4.145  14.583  1.00  4.34           H
HETATM  128 H59C *   A   1      18.037  -2.963  14.792  1.00  4.34           H
HETATM  129 H61A *   A   1      10.263  -3.308  15.697  1.00  6.00           H
HETATM  130 H61B *   A   1       9.521  -1.840  16.343  1.00  6.00           H
HETATM  131 H61C *   A   1      10.838  -2.658  17.253  1.00  6.00           H
HETATM  132 H63A *   A   1      16.278   3.362  17.515  1.00  5.61           H
HETATM  133 H63B *   A   1      16.803   1.694  17.925  1.00  5.61           H
HETATM  134 H63C *   A   1      15.240   2.289  18.493  1.00  5.61           H
ENDMDL
MODEL 2
ENDMDL
MODEL 3
HETATM    1  MN3 *   A   1       6.520  12.775   1.972  1.00  0.88          Mn2+
HETATM    2  MN1 *   A   1       5.295  10.254   3.060  1.00  0.98          Mn2+
HETATM    3  MN2 *   A   1       7.950  11.280   3.837  1.00  0.94          Mn2+
HETATM    4  SC1 *   A   1       7.641  10.119   1.022  1.00  1.14          Sc3+
HETATM    5  O3  *   A   1       8.176  11.938   2.062  1.00  0.98           O1-
HETATM    6  O4  *   A   1       6.366  12.179   3.698  1.00  1.52           O1-
HETATM    7  O1  *   A   1       5.788  11.145   1.413  1.00  0.96           O1-
HETATM    8  O2  *   A   1       7.142   9.782   3.143  1.00  0.99           O1-
HETATM    9  O10 *   A   1       6.805  13.353   0.059  1.00  1.16           O1-
HETATM   10  O8  *   A   1       9.746  10.370   3.808  1.00  1.54           O1-
HETATM   11  O9  *   A   1       7.580  11.381  -0.717  1.00  1.57           O
HETATM   12  O7  *   A   1       9.521   9.396   1.784  1.00  1.56           O
HETATM   13  O6  *   A   1       4.744   8.369   2.018  1.00  1.89           O1-
HETATM   14  O5  *   A   1       6.492   8.405   0.595  1.00  1.49           O
HETATM   15  O13 *   A   1       6.951  14.518   2.550  1.00  1.02           O1-
HETATM   16  O12 *   A   1       7.746  10.884   5.651  1.00  0.98           O1-
HETATM   17  O11 *   A   1       3.527  10.868   3.265  1.00  1.01           O1-
HETATM   18  O14 *   A   1       8.823   9.110  -0.698  1.00  1.85           O1-
HETATM   19  C1  *   A   1       5.404   7.906   1.063  1.00  1.47           C
HETATM   20  C5  *   A   1       7.217  12.583  -0.863  1.00  1.31           C
HETATM   21  C3  *   A   1      10.130   9.602   2.871  1.00  1.55           C
HETATM   22  C6  *   A   1       7.247  13.176  -2.261  1.00  2.12           C
HETATM   23  C2  *   A   1       4.909   6.638   0.379  1.00  2.53           C
HETATM   24  C4  *   A   1      11.463   8.905   3.087  1.00  2.73           C
HETATM   25  N2  *   A   1       9.027  12.854   4.657  1.00  0.92           N
HETATM   26  N1  *   A   1       4.803   9.309   4.837  1.00  1.02           N
HETATM   27  N3  *   A   1       4.692  13.708   1.695  1.00  0.92           N
HETATM   28  C33 *   A   1       6.100  15.584   2.243  1.00  0.98           C
HETATM   29  C12 *   A   1       4.063  14.129   4.912  1.00  0.96           C
HETATM   30  C8  *   A   1       4.532  12.324   6.437  1.00  0.93           C
HETATM   31  C9  *   A   1       5.781  12.884   6.736  1.00  0.88           C
HETATM   32  C11 *   A   1       5.305  14.708   5.186  1.00  0.87           C
HETATM   33  C25 *   A   1       5.650  16.106   4.758  1.00  0.94           C
HETATM   34  C32 *   A   1       8.605  11.480   6.585  1.00  1.00           C
HETATM   35  C20 *   A   1       7.834  11.769   7.907  1.00  1.07           C
HETATM   36  C18 *   A   1       1.311  13.414   5.921  1.00  1.20           C
HETATM   37  C7  *   A   1       3.666  12.928   5.521  1.00  0.84           C
HETATM   38  C24 *   A   1       5.890  12.524   9.146  1.00  1.25           C
HETATM   39  C14 *   A   1       1.743  11.277   4.853  1.00  0.88           C
HETATM   40  C13 *   A   1       2.235  12.493   5.396  1.00  0.86           C
HETATM   41  C19 *   A   1       6.546  12.359   7.913  1.00  0.92           C
HETATM   42  C31 *   A   1       2.678  10.229   4.175  1.00  1.01           C
HETATM   43  C10 *   A   1       6.152  14.075   6.107  1.00  0.95           C
HETATM   44  C30 *   A   1       5.618  17.043   5.806  1.00  1.23           C
HETATM   45  C15 *   A   1       0.359  11.047   4.901  1.00  1.21           C
HETATM   46  C27 *   A   1       6.290  17.919   3.290  1.00  1.33           C
HETATM   47  C28 *   A   1       6.246  18.831   4.343  1.00  1.56           C
HETATM   48  C26 *   A   1       6.002  16.556   3.459  1.00  1.02           C
HETATM   49  C16 *   A   1      -0.537  11.969   5.439  1.00  1.48           C
HETATM   50  C29 *   A   1       5.909  18.390   5.617  1.00  1.45           C
HETATM   51  C23 *   A   1       6.468  12.156  10.357  1.00  1.60           C
HETATM   52  C17 *   A   1      -0.059  13.171   5.947  1.00  1.44           C
HETATM   53  C21 *   A   1       8.408  11.419   9.140  1.00  1.70           C
HETATM   54  C22 *   A   1       7.746  11.609  10.352  1.00  1.94           C
HETATM   55  C44 *   A   1       4.718  15.035   1.884  1.00  0.88           C
HETATM   56  C39 *   A   1       9.177  12.766   5.986  1.00  1.07           C
HETATM   57  C34 *   A   1       3.522   9.475   5.207  1.00  0.95           C
HETATM   58  C45 *   A   1       3.569  15.809   1.709  1.00  1.05           C
HETATM   59  C38 *   A   1       5.652   8.605   5.601  1.00  1.33           C
HETATM   60  C47 *   A   1       2.395  13.803   1.081  1.00  1.26           C
HETATM   61  C43 *   A   1       9.538  13.888   3.973  1.00  1.24           C
HETATM   62  C37 *   A   1       5.244   8.035   6.799  1.00  1.37           C
HETATM   63  C48 *   A   1       3.572  13.094   1.288  1.00  1.09           C
HETATM   64  C42 *   A   1      10.225  14.909   4.618  1.00  1.38           C
HETATM   65  C35 *   A   1       3.047   8.941   6.405  1.00  1.14           C
HETATM   66  C36 *   A   1       3.921   8.216   7.209  1.00  1.38           C
HETATM   67  C46 *   A   1       2.394  15.181   1.307  1.00  1.29           C
HETATM   68  C40 *   A   1       9.844  13.761   6.700  1.00  1.26           C
HETATM   69  C41 *   A   1      10.369  14.846   6.006  1.00  1.56           C
HETATM   70  C54 *   A   1       9.787  10.512   6.878  1.00  1.13           C
HETATM   71  C59 *   A   1       6.651  16.337   0.996  1.00  1.08           C
HETATM   72  C49 *   A   1       1.827   9.168   3.416  1.00  1.06           C
HETATM   73  C57 *   A   1      11.843   8.808   7.504  1.00  1.89           C
HETATM   74  C50 *   A   1       1.559   9.356   2.056  1.00  1.48           C
HETATM   75  C55 *   A   1       9.558   9.131   6.838  1.00  1.48           C
HETATM   76  C60 *   A   1       8.020  16.274   0.713  1.00  1.59           C
HETATM   77  C62 *   A   1       7.629  17.736  -1.153  1.00  2.02           C
HETATM   78  C52 *   A   1       0.267   7.332   2.107  1.00  1.82           C
HETATM   79  C58 *   A   1      11.973  10.194   7.510  1.00  1.64           C
HETATM   80  C61 *   A   1       8.515  16.990  -0.372  1.00  1.93           C
HETATM   81  C51 *   A   1       0.762   8.427   1.396  1.00  1.85           C
HETATM   82  C53 *   A   1       0.597   7.227   3.456  1.00  1.92           C
HETATM   83  C56 *   A   1      10.599   8.270   7.162  1.00  1.90           C
HETATM   84  C63 *   A   1       6.283  17.730  -0.796  1.00  2.20           C
HETATM   85  N5  *   A   1      10.971  11.033   7.213  1.00  1.41           N
HETATM   86  N6  *   A   1       5.800  17.056   0.256  1.00  1.59           N
HETATM   87  N4  *   A   1       1.351   8.124   4.104  1.00  1.54           N
HETATM   88  C64 *   A   1       8.638   8.049  -1.300  1.00  1.96           C
HETATM   89  C66 *   A   1       9.178   6.316  -2.936  1.00  3.40           C
HETATM   90  C65 *   A   1      10.648   8.305  -2.661  1.00  3.56           C
HETATM   91  N7  *   A   1       9.455   7.572  -2.263  1.00  1.93           N1+
HETATM   92  H6A *   A   1       7.528  14.231  -2.219  1.00  3.16           H
HETATM   93  H6B *   A   1       6.240  13.114  -2.691  1.00  3.16           H
HETATM   94  H6C *   A   1       7.935  12.617  -2.900  1.00  3.16           H
HETATM   95  H2A *   A   1       3.940   6.334   0.780  1.00  3.79           H
HETATM   96  H2B *   A   1       5.635   5.832   0.536  1.00  3.79           H
HETATM   97  H2C *   A   1       4.828   6.806  -0.701  1.00  3.79           H
HETATM   98  H4A *   A   1      11.529   8.009   2.466  1.00  4.11           H
HETATM   99  H4B *   A   1      11.596   8.654   4.143  1.00  4.11           H
HETATM  100  H4C *   A   1      12.271   9.590   2.800  1.00  4.11           H
HETATM  101  H12 *   A   1       3.361  14.639   4.260  1.00  1.18           H
HETATM  102  H8  *   A   1       4.211  11.441   6.981  1.00  1.11           H
HETATM  103  H18 *   A   1       1.698  14.341   6.338  1.00  1.42           H
HETATM  104  H24 *   A   1       4.901  12.977   9.140  1.00  1.50           H
HETATM  105  H10 *   A   1       7.085  14.559   6.377  1.00  1.11           H
HETATM  106  H30 *   A   1       5.344  16.689   6.797  1.00  1.50           H
HETATM  107  H15 *   A   1      -0.041  10.121   4.508  1.00  1.42           H
HETATM  108  H27 *   A   1       6.555  18.291   2.308  1.00  1.58           H
HETATM  109  H28 *   A   1       6.477  19.878   4.159  1.00  1.89           H
HETATM  110  H16 *   A   1      -1.600  11.743   5.453  1.00  1.74           H
HETATM  111  H29 *   A   1       5.867  19.082   6.455  1.00  1.74           H
HETATM  112  H23 *   A   1       5.929  12.307  11.289  1.00  1.89           H
HETATM  113  H17 *   A   1      -0.737  13.910   6.368  1.00  1.74           H
HETATM  114  H21 *   A   1       9.399  10.985   9.164  1.00  2.05           H
HETATM  115  H22 *   A   1       8.233  11.323  11.282  1.00  2.37           H
HETATM  116  H45 *   A   1       3.615  16.876   1.880  1.00  1.26           H
HETATM  117  H38 *   A   1       6.663   8.535   5.218  1.00  1.58           H
HETATM  118  H47 *   A   1       1.498  13.282   0.763  1.00  1.50           H
HETATM  119  H43 *   A   1       9.365  13.867   2.905  1.00  1.50           H
HETATM  120  H37 *   A   1       5.950   7.473   7.403  1.00  1.66           H
HETATM  121  H48 *   A   1       3.658  12.026   1.147  1.00  1.34           H
HETATM  122  H42 *   A   1      10.623  15.740   4.045  1.00  1.66           H
HETATM  123  H35 *   A   1       2.012   9.095   6.686  1.00  1.34           H
HETATM  124  H36 *   A   1       3.573   7.793   8.148  1.00  1.66           H
HETATM  125  H46 *   A   1       1.486  15.763   1.167  1.00  1.58           H
HETATM  126  H40 *   A   1       9.944  13.672   7.775  1.00  1.50           H
HETATM  127  H41 *   A   1      10.890  15.636   6.541  1.00  1.89           H
HETATM  128  H57 *   A   1      12.685   8.172   7.762  1.00  2.29           H
HETATM  129  H50 *   A   1       1.984  10.212   1.549  1.00  1.74           H
HETATM  130  H55 *   A   1       8.579   8.768   6.554  1.00  1.74           H
HETATM  131  H60 *   A   1       8.659  15.665   1.340  1.00  1.89           H
HETATM  132  H62 *   A   1       7.970  18.307  -2.012  1.00  2.45           H
HETATM  133  H52 *   A   1      -0.355   6.579   1.631  1.00  2.21           H
HETATM  134  H58 *   A   1      12.923  10.660   7.771  1.00  1.97           H
HETATM  135  H61 *   A   1       9.576  16.964  -0.610  1.00  2.29           H
HETATM  136  H51 *   A   1       0.532   8.552   0.341  1.00  2.21           H
HETATM  137  H53 *   A   1       0.235   6.389   4.051  1.00  2.29           H
HETATM  138  H56 *   A   1      10.447   7.193   7.148  1.00  2.29           H
HETATM  139  H63 *   A   1       5.554  18.297  -1.373  1.00  2.61           H
HETATM  140  H64 *   A   1       7.768   7.421  -1.071  1.00  2.37           H
HETATM  141 H66A *   A   1       9.052   6.472  -4.015  1.00  5.05           H
HETATM  142 H66B *   A   1       8.259   5.879  -2.536  1.00  5.05           H
HETATM  143 H66C *   A   1      10.000   5.604  -2.784  1.00  5.05           H
HETATM  144 H65A *   A   1      10.597   8.569  -3.725  1.00  5.37           H
HETATM  145 H65B *   A   1      11.544   7.694  -2.494  1.00  5.37           H
HETATM  146 H65C *   A   1      10.710   9.215  -2.063  1.00  5.37           H
ENDMDL
MODEL 4
HETATM    1  SR1 *   A   1       4.855   5.751   7.762  1.00  1.50          Sr2+
HETATM    2  MN1 *   A   1       4.582   3.481   5.165  1.00  1.28          Mn2+
HETATM    3  MN2 *   A   1       5.830   6.110   4.599  1.00  1.22          Mn2+
HETATM    4  MN3 *   A   1       7.183   3.919   6.008  1.00  1.31          Mn2+
HETATM    5  C1  *   A   1       2.404   3.305   7.287  1.00  2.30           C
HETATM    6  C2  *   A   1       1.107   2.580   7.659  1.00  4.50           C
HETATM    7  C3  *   A   1       5.587   8.656   6.744  1.00  2.69           C
HETATM    8  C4  *   A   1       6.119  10.055   6.433  1.00  3.19           C
HETATM    9  C5  *   A   1       7.698   4.222   9.007  1.00  2.11           C
HETATM   10  C6  *   A   1       8.666   3.823  10.122  1.00  2.83           C
HETATM   11  C7  *   A   1       6.338   1.977   2.001  1.00  1.65           C
HETATM   12  C8  *   A   1       5.807   3.095   1.352  1.00  1.52           C
HETATM   13  C9  *   A   1       6.552   4.276   1.192  1.00  1.50           C
HETATM   14  C10 *   A   1       7.864   4.302   1.674  1.00  1.28           C
HETATM   15  C11 *   A   1       8.426   3.193   2.324  1.00  1.43           C
HETATM   16  C12 *   A   1       7.653   2.041   2.483  1.00  1.54           C
HETATM   17  C13 *   A   1       5.673   0.630   1.940  1.00  1.58           C
HETATM   18  C14 *   A   1       4.528   0.187   2.653  1.00  1.57           C
HETATM   19  C15 *   A   1       4.078  -1.123   2.426  1.00  2.09           C
HETATM   20  C16 *   A   1       4.714  -1.994   1.541  1.00  2.55           C
HETATM   21  C17 *   A   1       5.839  -1.564   0.848  1.00  2.22           C
HETATM   22  C18 *   A   1       6.300  -0.267   1.056  1.00  2.03           C
HETATM   23  C19 *   A   1       6.023   5.328   0.256  1.00  1.44           C
HETATM   24  C20 *   A   1       5.733   6.694   0.530  1.00  1.74           C
HETATM   25  C21 *   A   1       5.254   7.486  -0.527  1.00  2.12           C
HETATM   26  C22 *   A   1       5.053   6.990  -1.814  1.00  2.48           C
HETATM   27  C23 *   A   1       5.332   5.656  -2.082  1.00  2.35           C
HETATM   28  C24 *   A   1       5.810   4.852  -1.052  1.00  1.95           C
HETATM   29  C25 *   A   1       9.907   3.171   2.558  1.00  1.41           C
HETATM   30  C26 *   A   1      10.582   3.055   3.800  1.00  1.57           C
HETATM   31  C27 *   A   1      11.984   2.979   3.779  1.00  2.13           C
HETATM   32  C28 *   A   1      12.723   3.036   2.598  1.00  2.69           C
HETATM   33  C29 *   A   1      12.063   3.180   1.384  1.00  2.41           C
HETATM   34  C30 *   A   1      10.673   3.240   1.380  1.00  1.95           C
HETATM   35  C31 *   A   1       3.797   1.106   3.690  1.00  1.67           C
HETATM   36  C32 *   A   1       5.841   7.300   1.967  1.00  1.60           C
HETATM   37  C33 *   A   1       9.809   3.083   5.159  1.00  1.86           C
HETATM   38  C34 *   A   1       3.093   2.240   2.932  1.00  1.77           C
HETATM   39  C35 *   A   1       2.261   2.063   1.821  1.00  2.18           C
HETATM   40  C36 *   A   1       1.694   3.183   1.223  1.00  2.42           C
HETATM   41  C37 *   A   1       1.976   4.450   1.740  1.00  2.33           C
HETATM   42  C38 *   A   1       2.815   4.545   2.844  1.00  1.78           C
HETATM   43  C39 *   A   1       7.302   7.409   2.430  1.00  1.58           C
HETATM   44  C40 *   A   1       8.355   7.932   1.676  1.00  1.80           C
HETATM   45  C41 *   A   1       9.614   8.024   2.260  1.00  2.19           C
HETATM   46  C42 *   A   1       9.796   7.596   3.577  1.00  2.11           C
HETATM   47  C43 *   A   1       8.706   7.076   4.264  1.00  1.67           C
HETATM   48  C44 *   A   1       9.084   1.753   5.411  1.00  1.80           C
HETATM   49  C45 *   A   1       9.636   0.485   5.220  1.00  2.24           C
HETATM   50  C46 *   A   1       8.876  -0.632   5.553  1.00  2.84           C
HETATM   51  C47 *   A   1       7.593  -0.458   6.074  1.00  2.69           C
HETATM   52  C48 *   A   1       7.106   0.836   6.223  1.00  2.16           C
HETATM   53  C49 *   A   1       2.718   0.281   4.453  1.00  2.27           C
HETATM   54  C50 *   A   1       3.059  -0.272   5.693  1.00  2.85           C
HETATM   55  C51 *   A   1       2.130  -1.067   6.354  1.00  3.91           C
HETATM   56  C52 *   A   1       0.875  -1.270   5.773  1.00  4.50           C
HETATM   57  C53 *   A   1       0.622  -0.663   4.547  1.00  4.14           C
HETATM   58  C54 *   A   1       5.292   8.763   2.008  1.00  1.71           C
HETATM   59  C55 *   A   1       4.087   9.017   2.669  1.00  3.29           C
HETATM   60  C56 *   A   1       3.605  10.322   2.710  1.00  4.11           C
HETATM   61  C57 *   A   1       4.343  11.338   2.103  1.00  3.02           C
HETATM   62  C58 *   A   1       5.540  10.990   1.481  1.00  2.68           C
HETATM   63  C59 *   A   1      10.824   3.285   6.326  1.00  1.90           C
HETATM   64  C60 *   A   1      11.023   4.577   6.827  1.00  2.61           C
HETATM   65  C61 *   A   1      11.974   4.772   7.822  1.00  3.25           C
HETATM   66  C62 *   A   1      12.685   3.671   8.307  1.00  3.04           C
HETATM   67  C63 *   A   1      12.402   2.423   7.761  1.00  3.19           C
HETATM   68  N1  *   A   1       3.350   3.458   3.417  1.00  1.60           N
HETATM   69  N2  *   A   1       7.494   6.997   3.693  1.00  1.37           N
HETATM   70  N3  *   A   1       7.843   1.902   5.890  1.00  1.54           N
HETATM   71  N4  *   A   1       1.519   0.085   3.889  1.00  3.23           N
HETATM   72  N5  *   A   1       6.009   9.738   1.428  1.00  2.15           N
HETATM   73  N6  *   A   1      11.503   2.226   6.787  1.00  2.71           N
HETATM   74  O1  *   A   1       5.550   3.392   6.695  1.00  1.35           O1-
HETATM   75  O2  *   A   1       4.279   5.277   5.278  1.00  1.22           O1-
HETATM   76  O3  *   A   1       6.853   5.679   6.114  1.00  1.42           O1-
HETATM   77  O4  *   A   1       6.225   3.868   4.438  1.00  1.29           O1-
HETATM   78  O5  *   A   1       2.922   4.079   8.119  1.00  4.29           O1-
HETATM   79  O6  *   A   1       2.825   3.033   6.104  1.00  1.85           O
HETATM   80  O7  *   A   1       5.596   8.257   7.937  1.00  4.29           O1-
HETATM   81  O8  *   A   1       5.173   7.975   5.743  1.00  1.67           O
HETATM   82  O9  *   A   1       6.662   4.855   9.310  1.00  2.96           O1-
HETATM   83  O10 *   A   1       8.064   3.833   7.841  1.00  1.78           O
HETATM   84  O11 *   A   1       4.710   1.620   4.591  1.00  1.51           O1-
HETATM   85  O12 *   A   1       5.121   6.514   2.853  1.00  1.41           O1-
HETATM   86  O13 *   A   1       8.899   4.127   5.151  1.00  1.44           O1-
HETATM   87 O14B *   A   1       2.514   7.139   7.685  0.35  7.19           O
HETATM   88 C64B *   A   1       2.050   7.065   6.544  0.35  8.13           C
HETATM   89 C65B *   A   1       0.134   8.494   7.062  0.35  8.13           C
HETATM   90 C66B *   A   1       0.413   7.539   4.787  0.35  9.40           C
HETATM   91  N7B *   A   1       0.903   7.678   6.143  0.35  5.19           N
HETATM   92  H2A *   A   1       1.259   1.497   7.599  1.00  6.79           H
HETATM   93  H2B *   A   1       0.321   2.833   6.938  1.00  6.79           H
HETATM   94  H2C *   A   1       0.786   2.856   8.667  1.00  6.79           H
HETATM   95  H4A *   A   1       6.223  10.651   7.344  1.00  4.82           H
HETATM   96  H4B *   A   1       5.463  10.564   5.719  1.00  4.82           H
HETATM   97  H4C *   A   1       7.104   9.960   5.956  1.00  4.82           H
HETATM   98  H6A *   A   1       9.698   4.018   9.816  1.00  4.26           H
HETATM   99  H6B *   A   1       8.577   2.744  10.303  1.00  4.26           H
HETATM  100  H6C *   A   1       8.433   4.360  11.045  1.00  4.26           H
HETATM  101  H8  *   A   1       4.816   3.041   0.911  1.00  1.82           H
HETATM  102  H10 *   A   1       8.490   5.169   1.490  1.00  1.50           H
HETATM  103  H12 *   A   1       8.092   1.153   2.926  1.00  1.82           H
HETATM  104  H15 *   A   1       3.202  -1.483   2.951  1.00  2.53           H
HETATM  105  H16 *   A   1       4.325  -3.001   1.402  1.00  3.08           H
HETATM  106  H17 *   A   1       6.355  -2.223   0.152  1.00  2.68           H
HETATM  107  H18 *   A   1       7.174   0.084   0.513  1.00  2.45           H
HETATM  108  H21 *   A   1       5.031   8.529  -0.347  1.00  2.53           H
HETATM  109  H22 *   A   1       4.679   7.650  -2.594  1.00  3.00           H
HETATM  110  H23 *   A   1       5.186   5.240  -3.077  1.00  2.84           H
HETATM  111  H24 *   A   1       6.044   3.810  -1.254  1.00  2.37           H
HETATM  112  H27 *   A   1      12.524   2.871   4.712  1.00  2.53           H
HETATM  113  H28 *   A   1      13.809   2.975   2.639  1.00  3.24           H
HETATM  114  H29 *   A   1      12.616   3.235   0.448  1.00  2.92           H
HETATM  115  H30 *   A   1      10.143   3.328   0.434  1.00  2.37           H
HETATM  116  H35 *   A   1       2.075   1.065   1.448  1.00  2.61           H
HETATM  117  H36 *   A   1       1.049   3.071   0.354  1.00  2.92           H
HETATM  118  H37 *   A   1       1.574   5.350   1.285  1.00  2.76           H
HETATM  119  H38 *   A   1       3.122   5.487   3.280  1.00  2.13           H
HETATM  120  H40 *   A   1       8.172   8.258   0.660  1.00  2.13           H
HETATM  121  H41 *   A   1      10.451   8.422   1.690  1.00  2.61           H
HETATM  122  H42 *   A   1      10.769   7.643   4.058  1.00  2.53           H
HETATM  123  H43 *   A   1       8.753   6.686   5.274  1.00  1.97           H
HETATM  124  H45 *   A   1      10.639   0.392   4.823  1.00  2.68           H
HETATM  125  H46 *   A   1       9.282  -1.631   5.408  1.00  3.40           H
HETATM  126  H47 *   A   1       6.971  -1.307   6.343  1.00  3.24           H
HETATM  127  H48 *   A   1       6.115   1.066   6.595  1.00  2.61           H
HETATM  128  H50 *   A   1       4.035  -0.053   6.104  1.00  3.40           H
HETATM  129  H51 *   A   1       2.375  -1.517   7.314  1.00  4.66           H
HETATM  130  H52 *   A   1       0.114  -1.877   6.257  1.00  5.45           H
HETATM  131  H53 *   A   1      -0.344  -0.787   4.057  1.00  4.97           H
HETATM  132  H55 *   A   1       3.578   8.193   3.151  1.00  3.95           H
HETATM  133  H56 *   A   1       2.672  10.547   3.222  1.00  4.90           H
HETATM  134  H57 *   A   1       4.010  12.373   2.119  1.00  3.63           H
HETATM  135  H58 *   A   1       6.156  11.750   1.000  1.00  3.24           H
HETATM  136  H60 *   A   1      10.417   5.383   6.435  1.00  3.16           H
HETATM  137  H61 *   A   1      12.151   5.768   8.224  1.00  3.87           H
HETATM  138  H62 *   A   1      13.432   3.776   9.090  1.00  3.63           H
HETATM  139  H63 *   A   1      12.924   1.533   8.112  1.00  3.79           H
HETATM  140 H5B1 *   A   1      -0.876   8.082   7.197  1.00  0.00           H
HETATM  141 H5B2 *   A   1       0.652   8.506   8.021  1.00  0.00           H
HETATM  142 H5B3 *   A   1       0.041   9.522   6.683  1.00  0.00           H
HETATM  143 H6B1 *   A   1      -0.597   7.104   4.776  1.00  0.00           H
HETATM  144 H6B2 *   A   1       0.370   8.513   4.279  1.00  0.00           H
HETATM  145 H6B3 *   A   1       1.077   6.879   4.222  1.00  0.00           H
HETATM  146 CH4B *   A   1       2.550   6.479   5.755  1.00  0.00           H
ENDMDL
MODEL 5
HETATM    1  Y1  *   A   1       7.089   1.216   3.492  1.00  0.91           Y3+
HETATM    2  MN3 *   A   1       7.849   4.331   3.701  1.00  0.73          Mn2+
HETATM    3  MN1 *   A   1       9.204   2.416   5.598  1.00  0.72          Mn2+
HETATM    4  MN2 *   A   1      10.053   2.497   2.964  1.00  0.76          Mn2+
HETATM    5  O2  *   A   1       9.388   1.239   4.197  1.00  0.86           O1-
HETATM    6  O3  *   A   1       8.366   2.967   2.469  1.00  0.82           O1-
HETATM    7  O4  *   A   1       9.924   3.603   4.412  1.00  0.81           O1-
HETATM    8  O1  *   A   1       7.517   2.928   4.982  1.00  0.84           O1-
HETATM    9  O8  *   A   1      10.144   1.082   1.499  1.00  1.12           O1-
HETATM   10  O6  *   A   1       8.450   0.932   6.795  1.00  1.01           O1-
HETATM   11  O10 *   A   1       5.810   4.301   2.799  1.00  1.06           O
HETATM   12  O7  *   A   1       8.160   0.021   1.762  1.00  1.39           O
HETATM   13  O5  *   A   1       7.173  -0.253   5.353  1.00  1.31           O
HETATM   14  O9  *   A   1       5.595   2.199   2.008  1.00  1.40           O1-
HETATM   15  C1  *   A   1       7.769  -0.084   6.455  1.00  1.07           C
HETATM   16  C2  *   A   1       7.663  -1.180   7.509  1.00  1.68           C
HETATM   17  C3  *   A   1       9.277   0.211   1.192  1.00  1.18           C
HETATM   18  C6  *   A   1       4.165   3.897   1.123  1.00  1.69           C
HETATM   19  C5  *   A   1       5.276   3.431   2.057  1.00  1.14           C
HETATM   20  C4  *   A   1       9.655  -0.710   0.039  1.00  2.08           C
HETATM   21  O12 *   A   1      10.962   3.749   1.893  1.00  0.87           O1-
HETATM   22  O11 *   A   1      10.880   2.215   6.473  1.00  0.88           O1-
HETATM   23  O13 *   A   1       7.652   5.798   4.871  1.00  0.86           O1-
HETATM   24  N2  *   A   1      12.030   1.917   3.323  1.00  0.88           N
HETATM   25  N3  *   A   1       8.283   5.881   2.396  1.00  0.90           N
HETATM   26  N1  *   A   1       8.885   3.568   7.304  1.00  0.86           N
HETATM   27  C11 *   A   1      10.532   6.740   5.380  1.00  0.92           C
HETATM   28  C7  *   A   1      12.078   5.021   6.169  1.00  0.92           C
HETATM   29  C9  *   A   1      12.156   5.754   3.845  1.00  0.96           C
HETATM   30  C12 *   A   1      11.036   5.922   6.404  1.00  1.00           C
HETATM   31  C13 *   A   1      12.804   4.350   7.300  1.00  0.92           C
HETATM   32  C24 *   A   1      13.558   7.127   2.399  1.00  1.34           C
HETATM   33  C10 *   A   1      11.110   6.651   4.110  1.00  1.02           C
HETATM   34  C8  *   A   1      12.634   4.952   4.884  1.00  1.01           C
HETATM   35  C19 *   A   1      12.910   5.889   2.556  1.00  1.03           C
HETATM   36  C15 *   A   1      13.184   2.832   9.144  1.00  1.34           C
HETATM   37  C26 *   A   1       8.288   8.097   5.277  1.00  1.04           C
HETATM   38  C27 *   A   1       7.626   9.254   5.718  1.00  1.41           C
HETATM   39  C23 *   A   1      14.348   7.426   1.294  1.00  1.44           C
HETATM   40  C14 *   A   1      12.358   3.263   8.093  1.00  1.03           C
HETATM   41  C25 *   A   1       9.607   7.865   5.749  1.00  1.08           C
HETATM   42  C18 *   A   1      14.061   4.914   7.579  1.00  1.23           C
HETATM   43  C20 *   A   1      13.054   4.917   1.534  1.00  1.04           C
HETATM   44  C30 *   A   1      10.166   8.788   6.653  1.00  1.47           C
HETATM   45  C22 *   A   1      14.512   6.462   0.306  1.00  1.41           C
HETATM   46  C16 *   A   1      14.421   3.415   9.412  1.00  1.52           C
HETATM   47  C29 *   A   1       9.487   9.923   7.090  1.00  1.79           C
HETATM   48  C21 *   A   1      13.867   5.233   0.433  1.00  1.35           C
HETATM   49  C17 *   A   1      14.872   4.461   8.616  1.00  1.41           C
HETATM   50  C28 *   A   1       8.205  10.160   6.607  1.00  1.75           C
HETATM   51  C33 *   A   1       7.547   7.088   4.346  1.00  0.99           C
HETATM   52  C31 *   A   1      10.999   2.542   7.824  1.00  0.92           C
HETATM   53  C32 *   A   1      12.309   3.547   1.577  1.00  1.01           C
HETATM   54  C48 *   A   1       8.708   5.730   1.133  1.00  1.22           C
HETATM   55  C39 *   A   1      12.933   2.598   2.605  1.00  0.99           C
HETATM   56  C44 *   A   1       8.120   7.105   2.924  1.00  0.94           C
HETATM   57  C35 *   A   1       9.747   4.135   9.450  1.00  1.20           C
HETATM   58  C37 *   A   1       7.619   4.996   8.725  1.00  1.22           C
HETATM   59  C38 *   A   1       7.788   4.305   7.532  1.00  1.01           C
HETATM   60  C36 *   A   1       8.620   4.913   9.696  1.00  1.32           C
HETATM   61  C34 *   A   1       9.845   3.461   8.232  1.00  0.90           C
HETATM   62  C40 *   A   1      14.300   2.377   2.775  1.00  1.26           C
HETATM   63  C43 *   A   1      12.415   0.984   4.204  1.00  1.13           C
HETATM   64  C45 *   A   1       8.409   8.251   2.182  1.00  1.32           C
HETATM   65  C46 *   A   1       8.856   8.106   0.872  1.00  1.63           C
HETATM   66  C41 *   A   1      14.715   1.419   3.694  1.00  1.40           C
HETATM   67  C42 *   A   1      13.758   0.700   4.415  1.00  1.33           C
HETATM   68  C47 *   A   1       9.001   6.826   0.332  1.00  1.62           C
HETATM   69  C49 *   A   1      10.934   1.235   8.664  1.00  1.04           C
HETATM   70  C50 *   A   1      11.474   0.064   8.117  1.00  1.32           C
HETATM   71  C62 *   A   1       3.388   8.135   4.029  1.00  2.49           C
HETATM   72  C55 *   A   1      11.389   3.079  -0.753  1.00  1.58           C
HETATM   73  C59 *   A   1       6.040   7.460   4.226  1.00  1.19           C
HETATM   74  C54 *   A   1      12.403   2.857   0.185  1.00  1.19           C
HETATM   75  C51 *   A   1      11.497  -1.091   8.888  1.00  1.67           C
HETATM   76  C56 *   A   1      11.504   2.506  -2.015  1.00  2.03           C
HETATM   77  C53 *   A   1      10.434   0.153  10.629  1.00  1.76           C
HETATM   78  C60 *   A   1       5.113   6.810   5.048  1.00  1.65           C
HETATM   79  C52 *   A   1      10.961  -1.054  10.179  1.00  1.76           C
HETATM   80  C57 *   A   1      12.620   1.715  -2.301  1.00  2.23           C
HETATM   81  C61 *   A   1       3.771   7.160   4.952  1.00  2.23           C
HETATM   82  C63 *   A   1       4.383   8.721   3.250  1.00  2.43           C
HETATM   83  C58 *   A   1      13.571   1.544  -1.298  1.00  2.27           C
HETATM   84  C64 *   A   1       4.421   0.972   5.645  1.00  1.71           C
HETATM   85  C67 *   A   1       5.595  -1.416   1.951  1.00  2.48           C
HETATM   86  C66 *   A   1       2.765   0.614   7.410  1.00  2.49           C
HETATM   87  C68 *   A   1       3.512  -2.548   2.539  1.00  3.73           C
HETATM   88  C65 *   A   1       2.726   2.687   6.035  1.00  2.76           C
HETATM   89  C69 *   A   1       4.749  -3.166   0.472  1.00  3.98           C
HETATM   90  O15 *   A   1       5.579  -0.695   2.956  1.00  1.81           O1-
HETATM   91  O14 *   A   1       4.945   1.596   4.720  1.00  1.97           O1-
HETATM   92  N6  *   A   1       5.680   8.402   3.345  1.00  1.78           N
HETATM   93  N4  *   A   1      10.427   1.278   9.901  1.00  1.39           N
HETATM   94  N5  *   A   1      13.476   2.104  -0.085  1.00  1.74           N
HETATM   95  N7  *   A   1       3.338   1.400   6.332  1.00  1.76           N1+
HETATM   96  N8  *   A   1       4.653  -2.339   1.662  1.00  1.92           N1+
HETATM   97  H2A *   A   1       7.067  -2.019   7.143  1.00  2.53           H
HETATM   98  H2B *   A   1       7.214  -0.771   8.421  1.00  2.53           H
HETATM   99  H2C *   A   1       8.667  -1.524   7.776  1.00  2.53           H
HETATM  100  H6A *   A   1       4.620   4.339   0.226  1.00  2.53           H
HETATM  101  H6B *   A   1       3.565   4.675   1.604  1.00  2.53           H
HETATM  102  H6C *   A   1       3.533   3.061   0.815  1.00  2.53           H
HETATM  103  H4A *   A   1      10.248  -0.167  -0.701  1.00  3.08           H
HETATM  104  H4B *   A   1       8.763  -1.137  -0.427  1.00  3.08           H
HETATM  105  H4C *   A   1      10.272  -1.529   0.428  1.00  3.08           H
HETATM  106  H12 *   A   1      10.640   6.039   7.408  1.00  1.18           H
HETATM  107  H24 *   A   1      13.443   7.865   3.190  1.00  1.58           H
HETATM  108  H10 *   A   1      10.793   7.328   3.324  1.00  1.18           H
HETATM  109  H8  *   A   1      13.488   4.304   4.718  1.00  1.18           H
HETATM  110  H15 *   A   1      12.860   2.017   9.779  1.00  1.58           H
HETATM  111  H27 *   A   1       6.625   9.462   5.361  1.00  1.66           H
HETATM  112  H23 *   A   1      14.835   8.395   1.215  1.00  1.74           H
HETATM  113  H18 *   A   1      14.394   5.745   6.963  1.00  1.50           H
HETATM  114  H30 *   A   1      11.178   8.604   7.005  1.00  1.74           H
HETATM  115  H22 *   A   1      15.131   6.658  -0.566  1.00  1.66           H
HETATM  116  H16 *   A   1      15.024   3.044  10.238  1.00  1.82           H
HETATM  117  H29 *   A   1       9.960  10.611   7.786  1.00  2.13           H
HETATM  118  H21 *   A   1      14.009   4.503  -0.354  1.00  1.66           H
HETATM  119  H17 *   A   1      15.836   4.929   8.801  1.00  1.66           H
HETATM  120  H28 *   A   1       7.647  11.041   6.916  1.00  2.13           H
HETATM  121  H48 *   A   1       8.815   4.702   0.806  1.00  1.42           H
HETATM  122  H35 *   A   1      10.542   4.042  10.178  1.00  1.42           H
HETATM  123  H37 *   A   1       6.729   5.597   8.881  1.00  1.42           H
HETATM  124  H38 *   A   1       7.074   4.321   6.720  1.00  1.18           H
HETATM  125  H36 *   A   1       8.523   5.450  10.636  1.00  1.58           H
HETATM  126  H40 *   A   1      15.011   2.946   2.190  1.00  1.50           H
HETATM  127  H43 *   A   1      11.610   0.492   4.735  1.00  1.34           H
HETATM  128  H45 *   A   1       8.275   9.227   2.631  1.00  1.58           H
HETATM  129  H46 *   A   1       9.088   8.984   0.275  1.00  1.97           H
HETATM  130  H41 *   A   1      15.775   1.230   3.845  1.00  1.66           H
HETATM  131  H42 *   A   1      14.047  -0.057   5.138  1.00  1.58           H
HETATM  132  H47 *   A   1       9.350   6.678  -0.685  1.00  1.97           H
HETATM  133  H50 *   A   1      11.864   0.091   7.107  1.00  1.58           H
HETATM  134  H62 *   A   1       2.350   8.435   3.915  1.00  3.00           H
HETATM  135  H55 *   A   1      10.536   3.682  -0.472  1.00  1.89           H
HETATM  136  H51 *   A   1      11.926  -2.010   8.493  1.00  1.97           H
HETATM  137  H56 *   A   1      10.734   2.669  -2.765  1.00  2.45           H
HETATM  138  H53 *   A   1      10.004   0.231  11.628  1.00  2.13           H
HETATM  139  H60 *   A   1       5.462   6.042   5.726  1.00  1.97           H
HETATM  140  H52 *   A   1      10.955  -1.933  10.818  1.00  2.13           H
HETATM  141  H57 *   A   1      12.750   1.245  -3.272  1.00  2.68           H
HETATM  142  H61 *   A   1       3.029   6.675   5.583  1.00  2.68           H
HETATM  143  H63 *   A   1       4.133   9.485   2.515  1.00  2.92           H
HETATM  144  H58 *   A   1      14.457   0.934  -1.473  1.00  2.68           H
HETATM  145  H64 *   A   1       4.820   0.005   5.980  1.00  2.05           H
HETATM  146  H67 *   A   1       6.412  -1.342   1.222  1.00  3.00           H
HETATM  147 H66A *   A   1       3.330  -0.315   7.530  1.00  3.71           H
HETATM  148 H66B *   A   1       1.718   0.363   7.197  1.00  3.71           H
HETATM  149 H66C *   A   1       2.800   1.168   8.358  1.00  3.71           H
HETATM  150 H68A *   A   1       3.570  -1.833   3.358  1.00  5.61           H
HETATM  151 H68B *   A   1       3.520  -3.569   2.941  1.00  5.61           H
HETATM  152 H68C *   A   1       2.576  -2.397   1.986  1.00  5.61           H
HETATM  153 H65A *   A   1       3.318   3.184   5.265  1.00  4.11           H
HETATM  154 H65B *   A   1       2.703   3.309   6.939  1.00  4.11           H
HETATM  155 H65C *   A   1       1.697   2.552   5.678  1.00  4.11           H
HETATM  156 H69A *   A   1       5.647  -2.900  -0.091  1.00  6.00           H
HETATM  157 H69B *   A   1       3.874  -3.018  -0.174  1.00  6.00           H
HETATM  158 H69C *   A   1       4.805  -4.229   0.741  1.00  6.00           H
ENDMDL
MODEL 6
HETATM    1  ZN1 *   A   1      11.265   1.139   4.570  1.00  1.29          Zn2+
HETATM    2  MN1 *   A   1       8.951   2.995   4.162  1.00  0.83          Mn2+
HETATM    3  MN2 *   A   1      11.721   3.902   3.448  1.00  0.94          Mn2+
HETATM    4  MN3 *   A   1      10.134   1.932   1.901  1.00  0.86          Mn2+
HETATM    5  C1  *   A   1       8.332   0.704   7.820  1.00  1.66           C
HETATM    6  C2  *   A   1       9.014   1.164   6.534  1.00  1.17           C
HETATM    7  C3  *   A   1      15.227   2.360   5.926  1.00  2.53           C
HETATM    8  C4  *   A   1      13.853   2.397   5.253  1.00  1.63           C
HETATM    9  C5  *   A   1      11.415  -2.221   1.716  1.00  2.30           C
HETATM   10  C6  *   A   1      11.175  -0.836   2.310  1.00  1.42           C
HETATM   11  C7  *   A   1       7.408   5.531   1.588  1.00  1.03           C
HETATM   12  C8  *   A   1       8.249   6.457   2.210  1.00  1.07           C
HETATM   13  C9  *   A   1       9.528   6.744   1.701  1.00  1.09           C
HETATM   14  C10 *   A   1       9.943   6.094   0.536  1.00  1.11           C
HETATM   15  C11 *   A   1       9.119   5.164  -0.115  1.00  1.04           C
HETATM   16  C12 *   A   1       7.856   4.898   0.419  1.00  1.07           C
HETATM   17  C13 *   A   1       5.952   5.400   1.944  1.00  1.05           C
HETATM   18  C14 *   A   1       5.383   4.786   3.092  1.00  1.02           C
HETATM   19  C15 *   A   1       3.983   4.775   3.203  1.00  1.41           C
HETATM   20  C16 *   A   1       3.143   5.338   2.241  1.00  1.65           C
HETATM   21  C17 *   A   1       3.700   5.938   1.118  1.00  1.62           C
HETATM   22  C18 *   A   1       5.086   5.959   0.986  1.00  1.41           C
HETATM   23  C19 *   A   1      10.261   7.941   2.241  1.00  1.16           C
HETATM   24  C20 *   A   1      11.542   7.986   2.855  1.00  1.29           C
HETATM   25  C21 *   A   1      12.035   9.241   3.246  1.00  2.03           C
HETATM   26  C22 *   A   1      11.321  10.424   3.063  1.00  2.29           C
HETATM   27  C23 *   A   1      10.064  10.380   2.474  1.00  1.98           C
HETATM   28  C24 *   A   1       9.557   9.148   2.073  1.00  1.44           C
HETATM   29  C25 *   A   1       9.495   4.722  -1.499  1.00  1.10           C
HETATM   30  C26 *   A   1       9.786   3.406  -1.941  1.00  1.14           C
HETATM   31  C27 *   A   1      10.068   3.217  -3.303  1.00  1.66           C
HETATM   32  C28 *   A   1      10.089   4.268  -4.219  1.00  1.95           C
HETATM   33  C29 *   A   1       9.825   5.561  -3.784  1.00  1.61           C
HETATM   34  C30 *   A   1       9.531   5.768  -2.439  1.00  1.33           C
HETATM   35  C31 *   A   1       6.266   4.094   4.185  1.00  0.93           C
HETATM   36  C32 *   A   1      12.364   6.695   3.166  1.00  1.24           C
HETATM   37  C33 *   A   1       9.852   2.202  -0.948  1.00  1.01           C
HETATM   38  C34 *   A   1       7.097   5.144   4.936  1.00  0.99           C
HETATM   39  C35 *   A   1       6.597   6.335   5.470  1.00  1.38           C
HETATM   40  C36 *   A   1       7.459   7.165   6.179  1.00  1.67           C
HETATM   41  C37 *   A   1       8.794   6.787   6.342  1.00  1.68           C
HETATM   42  C38 *   A   1       9.222   5.594   5.773  1.00  1.24           C
HETATM   43  C39 *   A   1      12.918   6.058   1.881  1.00  1.23           C
HETATM   44  C40 *   A   1      13.545   6.744   0.839  1.00  1.57           C
HETATM   45  C41 *   A   1      14.057   6.015  -0.230  1.00  1.69           C
HETATM   46  C42 *   A   1      13.937   4.624  -0.236  1.00  1.61           C
HETATM   47  C43 *   A   1      13.291   4.009   0.830  1.00  1.29           C
HETATM   48  C44 *   A   1       8.446   1.787  -0.493  1.00  1.02           C
HETATM   49  C45 *   A   1       7.337   1.642  -1.329  1.00  1.29           C
HETATM   50  C46 *   A   1       6.137   1.204  -0.777  1.00  1.41           C
HETATM   51  C47 *   A   1       6.073   0.918   0.588  1.00  1.38           C
HETATM   52  C48 *   A   1       7.216   1.097   1.359  1.00  1.14           C
HETATM   53  C49 *   A   1       5.360   3.396   5.247  1.00  1.18           C
HETATM   54  C50 *   A   1       5.206   2.007   5.192  1.00  1.54           C
HETATM   55  C51 *   A   1       4.370   1.386   6.115  1.00  2.19           C
HETATM   56  C52 *   A   1       3.726   2.165   7.079  1.00  2.21           C
HETATM   57  C53 *   A   1       3.954   3.538   7.063  1.00  1.94           C
HETATM   58  C54 *   A   1      13.617   7.026   4.038  1.00  1.58           C
HETATM   59  C55 *   A   1      13.616   6.667   5.389  1.00  2.46           C
HETATM   60  C56 *   A   1      14.737   6.958   6.161  1.00  3.42           C
HETATM   61  C57 *   A   1      15.830   7.586   5.562  1.00  3.70           C
HETATM   62  C58 *   A   1      15.740   7.896   4.207  1.00  3.34           C
HETATM   63  C59 *   A   1      10.484   0.964  -1.655  1.00  1.13           C
HETATM   64  C60 *   A   1      11.837   0.681  -1.441  1.00  1.69           C
HETATM   65  C61 *   A   1      12.411  -0.398  -2.103  1.00  1.85           C
HETATM   66  C62 *   A   1      11.616  -1.178  -2.945  1.00  1.89           C
HETATM   67  C63 *   A   1      10.276  -0.827  -3.083  1.00  2.01           C
HETATM   68  N1  *   A   1       8.384   4.807   5.083  1.00  0.96           N
HETATM   69  N2  *   A   1      12.803   4.721   1.856  1.00  1.07           N
HETATM   70  N3  *   A   1       8.364   1.523   0.817  1.00  0.96           N
HETATM   71  N4  *   A   1       4.742   4.148   6.169  1.00  1.56           N
HETATM   72  N5  *   A   1      14.664   7.631   3.457  1.00  2.26           N
HETATM   73  N6  *   A   1       9.717   0.221  -2.465  1.00  1.59           N
HETATM   74  O1  *   A   1       9.333   1.359   3.467  1.00  0.99           O1-
HETATM   75  O2  *   A   1      10.639   3.232   4.831  1.00  1.00           O1-
HETATM   76  O3  *   A   1      11.749   2.193   2.664  1.00  1.04           O1-
HETATM   77  O4  *   A   1       9.576   3.560   2.530  1.00  0.99           O1-
HETATM   78  O5  *   A   1      10.099   0.608   6.222  1.00  1.32           O
HETATM   79  O6  *   A   1       8.404   2.100   5.915  1.00  1.09           O1-
HETATM   80  O7  *   A   1      13.129   1.364   5.405  1.00  1.67           O1-
HETATM   81  O8  *   A   1      13.576   3.434   4.589  1.00  1.48           O
HETATM   82  O9  *   A   1      11.490  -0.657   3.514  1.00  1.63           O1-
HETATM   83  O10 *   A   1      10.648   0.003   1.502  1.00  1.24           O
HETATM   84  O11 *   A   1       7.100   3.156   3.604  1.00  0.98           O1-
HETATM   85  O12 *   A   1      11.566   5.781   3.837  1.00  1.19           O1-
HETATM   86  O13 *   A   1      10.622   2.546   0.153  1.00  1.00           O1-
HETATM   87  H1A *   A   1       8.557   1.425   8.616  1.00  2.53           H
HETATM   88  H1B *   A   1       8.703  -0.278   8.121  1.00  2.53           H
HETATM   89  H1C *   A   1       7.247   0.684   7.689  1.00  2.53           H
HETATM   90  H3A *   A   1      15.219   1.688   6.788  1.00  3.79           H
HETATM   91  H3B *   A   1      15.534   3.367   6.224  1.00  3.79           H
HETATM   92  H3C *   A   1      15.963   1.984   5.203  1.00  3.79           H
HETATM   93  H5A *   A   1      12.113  -2.789   2.335  1.00  3.47           H
HETATM   94  H5B *   A   1      11.791  -2.134   0.692  1.00  3.47           H
HETATM   95  H5C *   A   1      10.460  -2.758   1.673  1.00  3.47           H
HETATM   96  H8  *   A   1       7.895   7.013   3.072  1.00  1.26           H
HETATM   97  H10 *   A   1      10.893   6.356   0.082  1.00  1.34           H
HETATM   98  H12 *   A   1       7.180   4.230  -0.106  1.00  1.26           H
HETATM   99  H15 *   A   1       3.523   4.319   4.069  1.00  1.66           H
HETATM  100  H16 *   A   1       2.064   5.302   2.378  1.00  1.97           H
HETATM  101  H17 *   A   1       3.072   6.387   0.351  1.00  1.97           H
HETATM  102  H18 *   A   1       5.532   6.432   0.115  1.00  1.74           H
HETATM  103  H21 *   A   1      13.013   9.306   3.706  1.00  2.45           H
HETATM  104  H22 *   A   1      11.754  11.369   3.386  1.00  2.76           H
HETATM  105  H23 *   A   1       9.483  11.287   2.319  1.00  2.37           H
HETATM  106  H24 *   A   1       8.582   9.102   1.595  1.00  1.74           H
HETATM  107  H27 *   A   1      10.278   2.220  -3.669  1.00  1.97           H
HETATM  108  H28 *   A   1      10.316   4.068  -5.265  1.00  2.37           H
HETATM  109  H29 *   A   1       9.839   6.400  -4.476  1.00  1.89           H
HETATM  110  H30 *   A   1       9.304   6.773  -2.089  1.00  1.58           H
HETATM  111  H35 *   A   1       5.553   6.585   5.330  1.00  1.66           H
HETATM  112  H36 *   A   1       7.095   8.100   6.599  1.00  1.97           H
HETATM  113  H37 *   A   1       9.498   7.412   6.884  1.00  2.05           H
HETATM  114  H38 *   A   1      10.241   5.234   5.829  1.00  1.50           H
HETATM  115  H40 *   A   1      13.625   7.823   0.883  1.00  1.89           H
HETATM  116  H41 *   A   1      14.545   6.529  -1.056  1.00  2.05           H
HETATM  117  H42 *   A   1      14.318   4.026  -1.058  1.00  1.89           H
HETATM  118  H43 *   A   1      13.123   2.940   0.900  1.00  1.58           H
HETATM  119  H45 *   A   1       7.429   1.868  -2.384  1.00  1.58           H
HETATM  120  H46 *   A   1       5.257   1.089  -1.406  1.00  1.66           H
HETATM  121  H47 *   A   1       5.152   0.582   1.054  1.00  1.66           H
HETATM  122  H48 *   A   1       7.250   0.925   2.428  1.00  1.34           H
HETATM  123  H50 *   A   1       5.756   1.456   4.442  1.00  1.82           H
HETATM  124  H51 *   A   1       4.229   0.308   6.090  1.00  2.61           H
HETATM  125  H52 *   A   1       3.071   1.722   7.825  1.00  2.68           H
HETATM  126  H53 *   A   1       3.478   4.187   7.799  1.00  2.37           H
HETATM  127  H55 *   A   1      12.753   6.152   5.789  1.00  2.92           H
HETATM  128  H56 *   A   1      14.762   6.686   7.214  1.00  4.11           H
HETATM  129  H57 *   A   1      16.729   7.822   6.124  1.00  4.42           H
HETATM  130  H58 *   A   1      16.570   8.383   3.694  1.00  4.03           H
HETATM  131  H60 *   A   1      12.393   1.302  -0.750  1.00  2.05           H
HETATM  132  H61 *   A   1      13.462  -0.637  -1.956  1.00  2.21           H
HETATM  133  H62 *   A   1      12.020  -2.037  -3.476  1.00  2.29           H
HETATM  134  H63 *   A   1       9.614  -1.409  -3.726  1.00  2.37           H
ENDMDL
